# Supplementary material for: Body Mass Index as a Potential Mediator of the Association Between Gout and Hypertension Among Chinese Older Adults: A Mediation Analysis in a Cross‐Sectional Study
Source: Aging Med (Milton). 2025 Oct 13;8(5):434–46. doi: 10.1002/agm2.70049 (PMC12576584; doi:10.1002/agm2.70049)
Supplement: Supplementary file 1 — Appendix S1: agm270049‐sup‐0001‐AppendixS1.zip. [file AGM2-8--s001.zip]

Archive with 6 entries (5 files):
- Supplementary materials/
- Supplementary materials/2020 Physical Examination Register for the elderly.docx
- Supplementary materials/Ethical approval statement.pdf
- Supplementary materials/Evidence of Language Review.pdf
- Supplementary materials/Supplementary tables.xlsx
- Supplementary materials/3_Publication License.pdf
