# Supplementary material for: Body Mass Index as a Potential Mediator of the Association Between Gout and Hypertension Among Chinese Older Adults: A Mediation Analysis in a Cross‐Sectional Study
Source: Aging Med (Milton). 2025 Oct 13;8(5):434–46. doi: 10.1002/agm2.70049 (PMC12576584; doi:10.1002/agm2.70049)
Supplement: Supplementary file 1 — Appendix S1: agm270049‐sup‐0001‐AppendixS1.zip. [file AGM2-8--s001.zip › Supplementary materials/Supplementary tables.xlsx]

## Sheet: original data
hypertension	hypertension	gout	gender	date of birth	age	age stratification	marital status	degree of education	BMI	BMI catelory	exercise	Balance meat and vegetables	Mainly meaty food	Mainly vegetarian	Addicted to salt	Addicted to oil	Addicted to sugar	smoking	drinking	ID
FALSE	0	0	2	1955-03-13	69	1	1	4	2	Underweight	1	1	0	0	0	0	0	1	1	4404
FALSE	0	0	1	1938-10-11	85	3	1	1	12.63	Underweight	1	1	0	0	0	0	0	1	1	30435
TRUE	1	0	2	1952-01-22	72	1	1	1	12.94	Underweight	4	1	0	0	0	0	0	1	1	12004
FALSE	0	0	2	1935-06-29	88	3	1	4	13.37	Underweight	4	1	0	0	0	0	0	1	1	32216
FALSE	0	0	1	1950-07-20	73	1	1	3	13.58	Underweight	4	1	0	0	0	0	0	3	4	14491
FALSE	0	0	1	1952-03-22	72	1	1	3	13.84	Underweight	1	1	0	0	0	0	0	1	1	11802
FALSE	0	0	2	1955-09-08	68	1	1	1	13.86	Underweight	1	1	0	0	0	0	0	1	1	1331
FALSE	0	0	2	1935-08-19	88	3	1	3	14.09	Underweight	1	1	0	0	0	0	0	1	1	32192
TRUE	1	0	1	1946-06-17	77	2	1	2	14.33	Underweight	4	1	0	0	0	0	0	3	1	22848
FALSE	0	0	2	1944-07-23	79	2	1	1	14.34	Underweight	4	1	0	0	0	0	0	1	1	25288
TRUE	1	0	1	1945-04-27	78	2	1	4	14.41	Underweight	1	1	0	0	0	0	0	1	1	23828
FALSE	0	0	2	1941-06-07	82	2	1	1	14.42	Underweight	1	1	0	0	0	0	0	1	1	28455
FALSE	0	0	2	1934-10-18	89	3	1	2	14.42	Underweight	1	1	0	0	0	0	0	1	1	32704
FALSE	0	0	1	1955-05-14	68	1	2	3	14.52	Underweight	4	1	0	0	0	0	0	3	1	1534
TRUE	1	0	2	1949-06-30	74	1	1	1	14.57	Underweight	1	1	0	0	0	0	0	1	1	16781
TRUE	1	0	1	1945-10-05	78	2	1	3	14.59	Underweight	1	1	0	0	0	0	0	1	1	24198
FALSE	0	0	2	1938-02-12	86	3	1	4	14.61	Underweight	1	1	0	0	0	0	0	1	1	30958
FALSE	0	0	2	1953-11-24	70	1	1	3	14.63	Underweight	1	0	0	1	0	0	0	1	1	6937
TRUE	1	1	1	1952-11-12	71	1	1	2	14.66	Underweight	1	1	0	0	0	0	0	3	4	10650
FALSE	0	0	2	1955-04-09	69	1	1	3	14.69	Underweight	1	1	0	0	0	0	0	1	1	4819
TRUE	1	0	1	1935-12-15	88	3	1	3	14.69	Underweight	4	1	0	0	0	0	0	1	1	32370
TRUE	1	0	1	1948-09-12	75	2	1	2	14.74	Underweight	3	1	0	0	1	0	0	2	2	18764
FALSE	0	0	2	1952-03-10	72	1	3	2	14.75	Underweight	1	1	0	0	0	0	0	1	1	11900
TRUE	1	0	2	1948-02-03	76	2	1	3	14.75	Underweight	4	1	0	0	0	0	0	1	1	20456
FALSE	0	0	2	1950-05-16	73	1	3	2	14.77	Underweight	1	1	0	0	0	0	0	1	1	15577
FALSE	0	0	1	1948-01-02	76	2	1	2	14.81	Underweight	1	1	0	0	0	0	0	1	1	21078
FALSE	0	0	1	1936-11-07	87	3	3	4	14.86	Underweight	4	1	0	0	0	0	0	2	3	31766
FALSE	0	0	2	1946-02-07	78	2	3	2	14.87	Underweight	1	0	0	1	0	0	0	1	1	23820
FALSE	0	0	2	1952-04-12	72	1	1	1	14.88	Underweight	1	1	0	0	0	0	0	1	1	11636
FALSE	0	0	1	1941-05-19	82	2	1	4	14.88	Underweight	1	1	0	0	0	0	0	1	1	28543
FALSE	0	0	2	1935-03-03	89	3	3	1	14.89	Underweight	4	1	0	0	0	0	0	1	1	32673
FALSE	0	0	1	1940-03-26	84	2	1	3	14.9	Underweight	1	1	0	0	0	0	0	3	4	29806
TRUE	1	0	2	1952-01-23	72	1	1	1	14.91	Underweight	3	1	0	0	0	0	0	1	1	10940
FALSE	0	0	2	1939-09-11	84	2	1	4	14.92	Underweight	1	1	0	0	0	0	0	1	1	29896
FALSE	0	0	1	1941-02-03	83	2	1	4	14.95	Underweight	4	1	0	0	0	0	0	1	1	29003
FALSE	0	0	2	1950-05-07	73	1	3	3	14.98	Underweight	2	1	0	0	0	0	0	1	1	15000
FALSE	0	0	2	1941-10-22	82	2	1	4	14.98	Underweight	1	1	0	0	0	0	0	1	1	28192
TRUE	1	0	2	1938-02-11	86	3	1	3	15.02	Underweight	1	1	0	0	0	0	0	1	1	31517
TRUE	1	0	2	1941-07-02	82	2	1	4	15.06	Underweight	1	1	0	0	0	0	0	1	1	27827
FALSE	0	0	2	1934-01-26	90	3	3	2	15.06	Underweight	4	1	0	0	0	0	0	1	1	33108
FALSE	0	0	2	1949-04-19	74	1	1	4	15.15	Underweight	1	1	0	0	0	0	0	1	1	16999
FALSE	0	0	1	1948-02-12	76	2	1	4	15.15	Underweight	3	1	0	0	0	0	0	3	1	21796
FALSE	0	0	1	1951-02-02	73	1	1	4	15.21	Underweight	4	0	0	1	0	0	0	3	1	13757
FALSE	0	0	2	1954-07-16	69	1	1	3	15.22	Underweight	4	1	0	0	0	0	0	1	1	2583
FALSE	0	0	2	1948-06-26	75	2	1	2	15.22	Underweight	1	1	0	0	0	0	0	1	1	18301
FALSE	0	0	2	1943-09-14	80	2	3	2	15.22	Underweight	1	1	0	0	0	0	0	1	1	26903
FALSE	0	0	2	1935-06-07	88	3	3	3	15.22	Underweight	1	1	0	0	0	0	0	1	1	32204
FALSE	0	0	2	1955-01-05	69	1	1	3	15.32	Underweight	1	1	0	0	0	0	0	1	1	3741
FALSE	0	0	2	1952-04-08	72	1	1	3	15.34	Underweight	1	0	0	1	0	0	0	1	1	12723
TRUE	1	0	2	1955-01-17	69	1	1	4	15.35	Underweight	1	1	0	0	0	0	0	1	1	4861
FALSE	0	0	2	1938-11-07	85	3	1	4	15.37	Underweight	1	1	0	0	0	0	0	1	1	30633
FALSE	0	0	2	1953-05-20	70	1	1	1	15.38	Underweight	1	1	0	0	0	0	0	1	1	6061
FALSE	0	0	2	1933-01-18	91	3	3	1	15.39	Underweight	1	1	0	0	0	0	0	1	1	33220
FALSE	0	0	2	1955-12-08	68	1	1	2	15.4	Underweight	1	1	0	0	0	0	0	1	1	644
TRUE	1	0	2	1950-01-19	74	1	1	1	15.4	Underweight	4	1	0	0	0	0	0	1	1	15875
FALSE	0	0	2	1947-06-22	76	2	1	2	15.41	Underweight	1	0	0	1	0	0	0	1	1	20806
FALSE	0	0	2	1949-06-09	74	1	3	2	15.42	Underweight	4	0	0	1	0	0	0	1	2	16701
FALSE	0	0	2	1950-12-04	73	1	1	2	15.43	Underweight	1	1	0	0	0	0	0	1	1	13397
FALSE	0	0	2	1942-05-07	81	2	1	3	15.43	Underweight	1	0	0	1	0	0	0	1	1	27214
FALSE	0	0	2	1942-10-27	81	2	1	4	15.44	Underweight	4	1	0	0	0	0	0	1	1	27060
FALSE	0	0	1	1934-12-10	89	3	1	4	15.5	Underweight	4	1	0	0	0	0	0	1	1	32686
FALSE	0	0	2	1950-10-24	73	1	1	1	15.52	Underweight	3	1	0	0	0	0	0	1	1	13502
FALSE	0	0	2	1953-10-01	70	1	1	3	15.54	Underweight	1	0	0	1	0	0	0	1	1	6983
FALSE	0	0	1	1955-06-12	68	1	1	2	15.55	Underweight	4	1	0	0	0	0	0	1	1	126
TRUE	1	0	1	1955-09-14	68	1	1	2	15.55	Underweight	4	1	0	0	0	0	0	3	4	800
TRUE	1	0	2	1945-11-15	78	2	3	1	15.56	Underweight	1	0	0	1	0	0	0	1	1	24051
FALSE	0	0	2	1940-02-16	84	2	1	2	15.56	Underweight	4	1	0	0	0	0	0	1	1	29749
FALSE	0	0	2	1947-03-06	77	2	1	2	15.58	Underweight	1	1	0	0	0	0	0	1	1	23050
FALSE	0	0	2	1944-11-08	79	2	1	1	15.58	Underweight	4	1	0	0	0	0	0	1	1	25284
FALSE	0	1	2	1945-03-12	79	2	1	2	15.58	Underweight	1	0	0	1	0	0	0	1	1	25967
FALSE	0	0	1	1953-07-13	70	1	1	3	15.59	Underweight	1	1	0	0	0	0	0	1	1	7223
TRUE	1	0	2	1941-04-21	82	2	1	4	15.59	Underweight	3	1	0	0	0	0	0	1	1	27849
TRUE	1	0	1	1936-11-07	87	3	1	4	15.59	Underweight	1	1	0	0	0	0	0	1	1	31664
FALSE	0	0	1	1934-10-06	89	3	1	4	15.59	Underweight	1	1	0	0	0	0	0	1	1	32805
FALSE	0	0	1	1948-12-15	75	2	1	3	15.6	Underweight	4	1	0	0	0	0	0	2	1	19286
FALSE	0	0	2	1955-02-21	69	1	1	3	15.62	Underweight	4	1	0	0	0	0	0	1	1	1865
FALSE	0	0	2	1947-12-10	76	2	1	1	15.62	Underweight	4	1	0	0	0	0	0	1	1	20209
TRUE	1	0	2	1953-07-14	70	1	1	1	15.64	Underweight	1	1	0	0	0	0	0	1	1	6404
FALSE	0	0	2	1933-07-05	90	3	1	1	15.64	Underweight	4	1	0	0	0	0	0	1	1	33003
TRUE	1	0	1	1934-11-19	89	3	1	1	15.68	Underweight	3	0	0	1	0	0	0	1	1	32670
TRUE	1	0	2	1937-11-09	86	3	1	4	15.69	Underweight	1	1	0	0	0	0	0	1	1	30917
FALSE	0	0	1	1950-06-15	73	1	1	4	15.7	Underweight	1	0	0	1	0	0	0	3	1	15677
TRUE	1	0	2	1934-06-17	89	3	3	1	15.7	Underweight	4	1	0	0	0	0	0	1	1	32568
FALSE	0	0	1	1945-11-26	78	2	1	4	15.73	Underweight	1	1	0	0	0	0	0	1	1	23707
FALSE	0	0	2	1946-03-06	78	2	1	1	15.73	Underweight	1	1	0	0	0	0	0	1	1	24126
FALSE	0	0	1	1947-06-17	76	2	1	3	15.74	Underweight	4	1	0	0	0	0	0	1	2	21064
FALSE	0	0	1	1945-11-17	78	2	1	1	15.75	Underweight	4	1	0	0	0	0	0	1	1	24040
TRUE	1	0	2	1935-08-26	88	3	1	2	15.75	Underweight	1	1	0	0	0	0	0	1	1	32527
FALSE	0	0	1	1945-09-09	78	2	1	2	15.77	Underweight	1	1	0	0	0	0	0	1	1	23764
FALSE	0	0	2	1953-09-04	70	1	1	3	15.78	Underweight	1	1	0	0	0	0	0	1	1	6960
FALSE	0	0	2	1943-10-13	80	2	3	3	15.79	Underweight	1	1	0	0	0	0	0	1	1	26288
FALSE	0	0	2	1935-11-14	88	3	1	3	15.79	Underweight	4	1	0	0	0	0	0	1	1	32369
FALSE	0	0	1	1942-07-28	81	2	4	1	15.8	Underweight	1	0	1	0	0	0	0	2	4	27362
FALSE	0	0	1	1954-08-16	69	1	1	3	15.81	Underweight	4	1	0	0	0	0	0	1	1	1957
FALSE	0	0	2	1947-06-19	76	2	3	3	15.81	Underweight	1	1	0	0	0	0	0	1	1	20197
TRUE	1	0	1	1947-12-03	76	2	1	3	15.81	Underweight	3	1	0	0	0	0	0	3	1	21721
FALSE	0	0	1	1945-01-29	79	2	1	4	15.81	Underweight	1	1	0	0	0	0	0	1	1	25660
FALSE	0	0	2	1939-07-21	84	2	1	2	15.81	Underweight	3	1	0	0	0	0	0	1	1	29736
FALSE	0	0	2	1937-12-08	86	3	3	1	15.81	Underweight	4	1	0	0	0	0	0	1	1	31160
FALSE	0	0	2	1935-08-20	88	3	1	4	15.81	Underweight	1	1	0	0	0	0	0	1	1	32317
TRUE	1	0	2	1934-02-03	90	3	1	4	15.81	Underweight	1	0	0	1	0	0	0	1	1	32960
FALSE	0	0	1	1935-08-30	88	3	3	1	15.82	Underweight	3	1	0	0	0	0	0	1	1	32258
FALSE	0	0	2	1933-03-18	91	3	3	1	15.82	Underweight	1	0	0	1	0	0	0	1	1	33245
FALSE	0	0	2	1938-03-16	86	3	1	3	15.83	Underweight	2	1	0	0	0	0	0	1	1	31176
FALSE	0	0	1	1955-09-16	68	1	1	4	15.84	Underweight	1	1	0	0	0	0	0	1	1	1122
TRUE	1	0	2	1948-08-06	75	2	1	2	15.84	Underweight	1	1	0	0	0	0	0	1	1	18337
FALSE	0	0	1	1937-07-15	86	3	1	2	15.85	Underweight	1	1	0	0	0	0	0	1	1	30890
TRUE	1	0	1	1944-10-25	79	2	1	4	15.88	Underweight	1	1	0	0	0	0	0	1	1	25094
FALSE	0	0	1	1940-04-27	83	2	1	1	15.88	Underweight	1	1	0	0	0	0	0	3	4	29148
FALSE	0	0	1	1955-12-09	68	1	1	3	15.89	Underweight	1	1	0	0	0	0	0	3	1	546
FALSE	0	0	1	1940-09-25	83	2	1	3	15.9	Underweight	4	1	0	0	0	0	0	1	1	29024
FALSE	0	0	1	1953-02-23	71	1	1	4	15.92	Underweight	4	1	0	0	0	0	0	1	1	10609
FALSE	0	0	1	1941-12-18	82	2	1	1	15.92	Underweight	4	1	0	0	0	0	0	1	1	28331
FALSE	0	0	1	1950-12-23	73	1	1	4	15.93	Underweight	1	1	0	0	0	0	0	1	1	14784
FALSE	0	0	2	1953-05-18	70	1	1	1	15.94	Underweight	1	1	0	0	0	0	0	1	1	5847
FALSE	0	0	1	1950-10-13	73	1	1	2	15.94	Underweight	1	1	0	0	0	0	0	2	4	14102
FALSE	0	0	1	1951-01-06	73	1	1	2	15.94	Underweight	1	1	0	0	0	0	0	3	1	14144
FALSE	0	0	2	1942-01-03	82	2	1	1	15.94	Underweight	1	1	0	0	0	0	0	1	1	28112
FALSE	0	0	1	1949-11-11	74	1	1	1	15.95	Underweight	1	1	0	0	0	0	0	3	1	17527
FALSE	0	0	2	1943-12-17	80	2	2	4	15.95	Underweight	4	1	0	0	0	0	0	1	2	26072
TRUE	1	0	2	1940-12-15	83	2	1	2	15.95	Underweight	4	1	0	0	0	0	0	1	1	29120
FALSE	0	0	1	1937-12-24	86	3	1	1	15.95	Underweight	1	1	0	0	0	0	0	3	1	31135
FALSE	0	0	2	1948-07-26	75	2	3	3	15.96	Underweight	1	1	0	0	0	0	0	1	1	18249
FALSE	0	0	2	1943-10-24	80	2	1	3	15.98	Underweight	1	1	0	0	0	0	0	1	1	26362
TRUE	1	0	2	1937-02-17	87	3	1	4	15.98	Underweight	1	1	0	0	0	0	0	1	1	31552
FALSE	0	0	1	1950-08-10	73	1	1	1	15.99	Underweight	4	1	0	0	0	0	0	3	1	14231
FALSE	0	0	2	1954-08-04	69	1	1	3	16	Underweight	1	1	0	0	0	0	0	1	1	3015
FALSE	0	0	2	1951-04-04	73	1	1	3	16	Underweight	1	1	0	0	0	0	0	1	1	14332
FALSE	0	0	1	1950-11-04	73	1	1	2	16	Underweight	1	1	0	0	0	0	0	1	4	14550
FALSE	0	0	2	1950-03-02	74	1	1	2	16	Underweight	1	1	0	0	0	0	0	1	1	16133
FALSE	0	0	2	1949-07-12	74	1	3	2	16	Underweight	1	1	0	0	0	0	0	1	1	16955
FALSE	0	0	2	1947-09-21	76	2	1	1	16	Underweight	4	1	0	0	0	0	0	1	1	21770
FALSE	0	0	1	1945-11-11	78	2	1	4	16	Underweight	4	1	0	0	0	0	0	3	4	24611
TRUE	1	0	2	1943-09-22	80	2	3	1	16	Underweight	4	1	0	0	0	0	0	1	1	26312
FALSE	0	0	1	1939-11-06	84	2	1	4	16	Underweight	1	1	0	0	0	0	0	3	1	29921
FALSE	0	0	1	1953-09-01	70	1	1	2	16.01	Underweight	1	1	0	0	0	0	0	1	1	6475
FALSE	0	0	2	1937-01-22	87	3	3	1	16.01	Underweight	1	1	0	0	0	0	0	1	1	31558
FALSE	0	0	2	1946-06-06	77	2	1	3	16.02	Underweight	1	1	0	0	0	0	0	1	1	21940
TRUE	1	0	2	1946-06-25	77	2	1	4	16.02	Underweight	1	1	0	0	0	0	0	1	1	22214
FALSE	0	0	2	1945-03-30	79	2	1	4	16.02	Underweight	1	1	0	0	0	0	0	1	1	25081
TRUE	1	1	2	1942-06-14	81	2	3	1	16.02	Underweight	3	1	0	0	0	0	0	1	1	27792
FALSE	0	0	2	1938-08-21	85	3	3	3	16.02	Underweight	1	1	0	0	0	0	0	1	1	30447
FALSE	0	0	2	1938-05-07	85	3	1	3	16.02	Underweight	1	1	0	0	0	0	0	1	1	30728
FALSE	0	0	2	1937-08-31	86	3	1	3	16.02	Underweight	4	1	0	0	0	0	0	1	1	31301
FALSE	0	0	2	1935-06-26	88	3	1	1	16.02	Underweight	4	1	0	0	0	0	0	1	1	32107
TRUE	1	0	1	1929-06-04	94	3	1	1	16.02	Underweight	1	1	0	0	0	0	0	1	1	33586
TRUE	1	0	2	1930-02-04	94	3	3	3	16.02	Underweight	3	1	0	0	0	0	0	1	1	33598
FALSE	0	0	1	1927-10-05	96	4	1	4	16.02	Underweight	1	1	0	0	0	0	0	1	1	33698
TRUE	1	0	2	1935-05-30	88	3	1	4	16.03	Underweight	2	1	0	0	0	0	0	1	1	32324
TRUE	1	0	1	1954-10-10	69	1	3	2	16.05	Underweight	1	1	0	0	0	0	0	3	2	4774
FALSE	0	0	1	1933-05-12	90	3	1	4	16.06	Underweight	1	1	0	0	0	0	0	1	1	32991
TRUE	1	0	2	1931-02-02	93	3	3	3	16.08	Underweight	1	1	0	0	0	0	0	1	1	33536
TRUE	1	0	2	1941-10-31	82	2	1	4	16.09	Underweight	1	1	0	0	0	0	0	1	1	28195
FALSE	0	0	2	1954-07-15	69	1	3	1	16.1	Underweight	1	1	0	0	0	0	0	1	1	2045
FALSE	0	0	2	1954-10-12	69	1	1	4	16.12	Underweight	4	1	0	0	0	0	0	1	1	3157
FALSE	0	0	2	1949-12-12	74	1	1	2	16.12	Underweight	4	1	0	0	0	0	0	1	1	17107
FALSE	0	0	1	1953-12-23	70	1	1	3	16.14	Underweight	4	1	0	0	0	0	0	3	1	5604
TRUE	1	0	1	1945-02-13	79	2	1	4	16.14	Underweight	4	1	0	0	0	0	0	1	1	24967
TRUE	1	0	1	1925-11-26	98	4	3	4	16.14	Underweight	1	1	0	0	0	0	0	1	1	33740
FALSE	0	0	2	1952-09-11	71	1	3	4	16.16	Underweight	1	1	0	0	0	0	0	1	1	8495
FALSE	0	0	1	1951-11-15	72	1	3	1	16.16	Underweight	4	1	0	0	0	0	0	1	1	11035
FALSE	0	0	2	1954-06-15	69	1	3	2	16.17	Underweight	1	0	0	1	0	0	0	1	1	3901
FALSE	0	0	1	1936-06-02	87	3	1	4	16.17	Underweight	4	1	0	0	0	0	0	2	2	31612
FALSE	0	0	2	1950-11-04	73	1	3	2	16.18	Underweight	3	1	0	0	0	0	0	1	1	13428
FALSE	0	0	2	1950-05-28	73	1	1	1	16.18	Underweight	1	1	0	0	0	0	0	1	1	14763
FALSE	0	0	1	1949-06-27	74	1	1	2	16.18	Underweight	1	1	0	0	0	0	0	2	1	15990
FALSE	0	0	1	1949-06-29	74	1	1	3	16.18	Underweight	1	1	0	0	0	0	0	1	1	16812
FALSE	0	0	2	1953-12-18	70	1	1	3	16.2	Underweight	1	1	0	0	0	0	0	1	1	6224
FALSE	0	0	2	1944-02-25	80	2	3	2	16.2	Underweight	3	0	0	1	0	0	0	1	1	26551
FALSE	0	0	2	1937-11-27	86	3	1	4	16.2	Underweight	1	1	0	0	0	0	0	1	1	30894
FALSE	0	0	2	1951-02-03	73	1	3	2	16.22	Underweight	4	1	0	0	0	0	0	1	1	14556
FALSE	0	0	2	1938-10-28	85	3	1	2	16.22	Underweight	1	1	0	0	0	0	0	1	1	30852
FALSE	0	0	1	1955-02-11	69	1	1	3	16.23	Underweight	1	1	0	0	0	0	0	3	4	2731
FALSE	0	0	2	1952-11-01	71	1	1	1	16.23	Underweight	4	1	0	0	0	0	0	1	1	8489
FALSE	0	0	2	1952-07-04	71	1	1	1	16.23	Underweight	1	1	0	0	0	0	0	1	1	9953
FALSE	0	0	2	1946-10-09	77	2	1	2	16.23	Underweight	4	1	0	0	0	0	0	1	1	23226
TRUE	1	0	2	1942-02-01	82	2	1	2	16.23	Underweight	1	1	0	0	0	0	0	1	1	27894
FALSE	0	0	2	1941-01-26	83	2	1	1	16.23	Underweight	4	1	0	0	0	0	0	1	1	28719
FALSE	0	0	2	1940-10-05	83	2	3	4	16.23	Underweight	1	0	0	1	0	0	0	1	1	28793
TRUE	1	0	1	1936-03-22	88	3	3	1	16.23	Underweight	1	1	0	0	0	0	0	1	1	32152
TRUE	1	0	2	1929-11-20	94	3	1	1	16.23	Underweight	1	1	0	0	0	0	0	1	1	33594
FALSE	0	0	1	1947-10-25	76	2	1	1	16.25	Underweight	1	1	0	0	0	0	0	3	2	21413
FALSE	0	0	2	1954-09-09	69	1	1	1	16.26	Underweight	1	1	0	0	0	0	0	1	1	3393
FALSE	0	0	1	1950-10-31	73	1	1	1	16.26	Underweight	4	1	0	0	0	0	0	3	4	15123
FALSE	0	0	1	1946-09-29	77	2	1	3	16.26	Underweight	4	1	0	0	0	0	0	3	1	22658
FALSE	0	0	1	1935-11-08	88	3	1	2	16.26	Underweight	1	1	0	0	0	0	0	1	1	32154
FALSE	0	0	1	1953-11-03	70	1	1	2	16.28	Underweight	4	1	0	1	0	0	0	3	1	5415
TRUE	1	0	2	1942-12-11	81	2	1	4	16.28	Underweight	1	1	0	0	0	0	0	1	1	27534
FALSE	0	0	2	1942-06-17	81	2	1	4	16.28	Underweight	4	1	0	0	0	0	0	1	1	27768
FALSE	0	0	2	1934-12-29	89	3	1	4	16.28	Underweight	4	1	0	0	0	0	0	1	1	32573
FALSE	0	0	1	1948-09-25	75	2	1	3	16.29	Underweight	4	1	0	0	0	0	0	1	4	19525
FALSE	0	0	1	1944-11-16	79	2	1	4	16.3	Underweight	1	1	0	0	0	0	0	1	1	25644
TRUE	1	0	2	1936-07-07	87	3	1	1	16.3	Underweight	1	0	0	1	0	0	0	1	1	31796
FALSE	0	0	1	1954-07-08	69	1	1	3	16.31	Underweight	1	1	0	0	0	0	0	1	2	3050
FALSE	0	0	2	1954-02-11	70	1	1	3	16.31	Underweight	1	1	0	0	0	0	0	1	1	6689
TRUE	1	0	2	1955-09-01	68	1	2	2	16.32	Underweight	1	1	0	0	0	0	0	1	1	160
FALSE	0	0	2	1946-07-14	77	2	3	1	16.32	Underweight	2	1	0	0	0	0	0	1	1	23013
FALSE	0	0	2	1951-11-28	72	1	1	2	16.33	Underweight	4	1	0	0	0	0	0	1	1	11235
TRUE	1	1	2	1946-11-14	77	2	1	3	16.33	Underweight	4	1	0	0	0	0	0	1	1	23545
FALSE	0	0	1	1942-09-15	81	2	1	1	16.33	Underweight	4	1	0	0	0	0	0	3	1	27229
FALSE	0	0	2	1952-10-25	71	1	3	4	16.35	Underweight	1	1	0	0	0	0	0	1	1	9203
TRUE	1	0	2	1950-02-08	74	1	1	2	16.36	Underweight	1	1	0	0	0	0	0	1	1	16908
FALSE	0	0	1	1944-03-31	80	2	1	2	16.36	Underweight	4	1	0	0	0	0	0	1	1	26311
FALSE	0	0	1	1938-06-12	85	3	1	2	16.36	Underweight	1	1	0	0	0	0	0	1	1	30497
FALSE	0	0	2	1929-06-22	94	3	3	2	16.36	Underweight	1	1	0	0	0	0	0	1	1	33627
FALSE	0	0	1	1955-02-19	69	1	1	3	16.37	Underweight	1	1	0	0	0	0	0	1	1	2179
FALSE	0	0	1	1936-10-07	87	3	1	4	16.37	Underweight	3	1	0	0	0	0	0	1	1	32079
TRUE	1	0	1	1939-12-03	84	2	3	3	16.38	Underweight	1	1	0	0	0	0	0	1	2	29610
FALSE	0	0	1	1950-07-31	73	1	1	1	16.39	Underweight	4	1	0	0	0	0	0	1	1	13471
FALSE	0	0	2	1949-07-16	74	1	1	2	16.39	Underweight	1	1	0	0	0	0	0	1	1	16871
FALSE	0	0	2	1937-10-01	86	3	1	3	16.39	Underweight	1	0	1	0	0	0	0	3	1	31006
FALSE	0	0	2	1954-06-25	69	1	1	2	16.4	Underweight	1	1	0	0	0	0	0	1	1	4841
FALSE	0	0	1	1946-11-24	77	2	1	2	16.4	Underweight	1	1	0	0	0	0	0	1	1	22212
FALSE	0	0	2	1943-01-12	81	2	3	2	16.4	Underweight	4	1	0	1	0	0	0	1	1	27414
FALSE	0	0	1	1940-06-27	83	2	1	3	16.4	Underweight	4	0	0	1	0	0	0	1	1	29070
TRUE	1	0	1	1937-01-25	87	3	1	4	16.4	Underweight	3	0	0	1	0	0	0	3	1	31596
TRUE	1	0	2	1930-10-25	93	3	3	4	16.4	Underweight	4	1	0	0	0	0	0	1	1	33570
FALSE	0	0	2	1951-12-02	72	1	1	2	16.41	Underweight	1	1	0	0	0	0	0	1	1	12079
FALSE	0	0	2	1946-09-20	77	2	3	2	16.41	Underweight	4	1	0	0	0	0	0	1	1	21938
FALSE	0	0	1	1946-10-16	77	2	1	2	16.41	Underweight	4	1	0	0	0	0	0	1	1	22435
FALSE	0	0	2	1939-05-04	84	2	1	3	16.41	Underweight	4	1	0	0	0	0	0	1	1	29548
FALSE	0	0	2	1936-07-18	87	3	1	1	16.41	Underweight	4	1	0	0	0	0	0	1	1	31574
FALSE	0	0	1	1935-11-25	88	3	1	1	16.41	Underweight	1	1	0	0	0	0	0	1	1	32181
TRUE	1	0	1	1930-10-12	93	3	3	4	16.41	Underweight	1	1	0	0	0	0	0	1	4	33518
FALSE	0	0	1	1947-11-09	76	2	1	3	16.42	Underweight	1	1	0	0	0	0	0	1	1	21717
FALSE	0	0	2	1946-03-25	78	2	1	3	16.42	Underweight	3	1	0	0	0	0	0	1	1	23708
TRUE	1	0	1	1934-10-22	89	3	3	4	16.42	Underweight	1	1	0	0	0	0	0	2	2	32641
TRUE	1	0	1	1949-11-17	74	1	1	3	16.43	Underweight	4	1	0	0	0	0	0	1	2	16173
FALSE	0	0	1	1941-04-19	82	2	1	2	16.43	Underweight	1	1	0	0	0	0	0	2	1	28249
FALSE	0	0	2	1955-09-23	68	1	1	1	16.44	Underweight	1	1	0	0	0	0	0	1	1	37
TRUE	1	0	2	1954-12-07	69	1	1	1	16.44	Underweight	4	1	0	0	0	0	0	1	1	3987
FALSE	0	0	2	1954-12-23	69	1	1	3	16.44	Underweight	2	0	0	1	0	0	0	1	1	4266
FALSE	0	0	2	1951-09-01	72	1	3	2	16.44	Underweight	1	1	0	0	0	0	0	1	1	12278
FALSE	0	0	2	1951-10-24	72	1	1	4	16.44	Underweight	1	0	0	1	0	0	0	1	1	12777
FALSE	0	0	2	1949-12-10	74	1	1	3	16.44	Underweight	1	1	0	0	0	0	0	1	1	16695
TRUE	1	0	2	1948-10-15	75	2	3	4	16.44	Underweight	1	1	0	0	0	0	0	1	1	18371
FALSE	0	0	2	1945-08-10	78	2	3	3	16.44	Underweight	1	1	0	0	0	0	0	1	1	24014
FALSE	0	0	2	1933-07-30	90	3	1	1	16.44	Underweight	4	1	0	0	0	0	0	1	1	32912
TRUE	1	0	2	1930-01-04	94	3	1	4	16.44	Underweight	2	1	0	0	0	0	0	1	1	33635
FALSE	0	0	2	1955-02-02	69	1	1	3	16.45	Underweight	4	1	0	0	0	0	0	1	1	4187
FALSE	0	0	2	1944-04-11	80	2	3	1	16.45	Underweight	1	1	0	0	0	0	0	1	1	26319
FALSE	0	0	1	1937-08-17	86	3	3	1	16.45	Underweight	3	1	0	0	0	0	0	1	2	31087
FALSE	0	0	1	1937-04-27	86	3	1	4	16.45	Underweight	3	1	0	0	0	0	0	1	1	31270
FALSE	0	0	2	1936-10-24	87	3	3	4	16.45	Underweight	4	0	0	1	0	0	0	1	1	31626
FALSE	0	0	2	1934-03-19	90	3	1	4	16.45	Underweight	4	1	0	0	0	0	0	1	1	33141
FALSE	0	0	1	1950-11-26	73	1	1	4	16.46	Underweight	1	1	0	0	0	0	0	1	1	13551
FALSE	0	0	2	1947-03-29	77	2	1	2	16.46	Underweight	3	1	0	0	0	0	0	1	1	22308
FALSE	0	0	2	1940-02-02	84	2	3	1	16.46	Underweight	4	1	0	0	0	0	0	1	1	29719
FALSE	0	0	2	1954-10-04	69	1	1	4	16.48	Underweight	1	1	0	0	0	0	0	1	1	4051
FALSE	0	0	1	1947-10-08	76	2	1	4	16.48	Underweight	1	1	0	0	0	0	0	3	4	21380
TRUE	1	0	1	1951-11-07	72	1	1	3	16.49	Underweight	1	1	0	0	0	0	0	1	1	12525
FALSE	0	0	1	1932-10-26	91	3	1	4	16.49	Underweight	1	1	0	0	0	0	0	1	1	33255
TRUE	1	0	2	1951-08-29	72	1	1	2	16.51	Underweight	1	1	0	0	0	0	0	1	1	11334
FALSE	0	0	1	1948-12-24	75	2	1	2	16.51	Underweight	1	1	0	0	0	0	0	1	3	18224
TRUE	1	0	2	1950-05-02	73	1	1	1	16.52	Underweight	1	1	0	0	0	0	0	1	1	14148
TRUE	1	0	1	1936-08-05	87	3	1	4	16.52	Underweight	1	1	0	0	0	0	0	1	1	31600
FALSE	0	0	1	1952-02-22	72	1	1	1	16.53	Underweight	4	1	0	0	0	0	0	3	1	11655
FALSE	0	0	2	1948-10-20	75	2	1	1	16.53	Underweight	4	1	0	0	0	0	0	1	1	18209
FALSE	0	0	1	1947-07-13	76	2	3	3	16.53	Underweight	1	1	0	0	0	0	0	1	1	20210
FALSE	0	0	1	1946-12-12	77	2	1	1	16.53	Underweight	4	1	0	0	0	0	0	1	1	22079
FALSE	0	0	1	1943-09-19	80	2	1	1	16.53	Underweight	4	1	0	0	0	0	0	2	4	26323
FALSE	0	0	2	1933-09-12	90	3	1	1	16.53	Underweight	1	1	0	0	0	0	0	1	1	32993
TRUE	1	0	2	1934-02-26	90	3	1	1	16.53	Underweight	4	1	0	0	0	0	0	1	1	33019
TRUE	1	0	1	1930-11-03	93	3	1	4	16.53	Underweight	4	1	0	0	0	0	0	1	1	33555
FALSE	0	0	1	1932-07-15	91	3	1	4	16.54	Underweight	1	1	0	0	0	0	0	1	1	33250
FALSE	0	0	2	1953-10-04	70	1	1	2	16.55	Underweight	1	1	0	0	0	0	0	1	1	6867
FALSE	0	0	2	1949-10-13	74	1	1	2	16.56	Underweight	3	1	0	0	0	0	0	1	1	16282
FALSE	0	0	2	1949-08-23	74	1	1	3	16.56	Underweight	1	1	0	0	0	0	0	1	1	17292
TRUE	1	0	2	1943-01-10	81	2	3	4	16.56	Underweight	4	1	0	0	0	0	0	1	1	27649
TRUE	1	0	1	1938-01-20	86	3	1	1	16.56	Underweight	4	1	0	0	0	0	0	1	1	30898
TRUE	1	0	1	1954-12-27	69	1	1	2	16.57	Underweight	1	1	0	0	0	0	0	3	4	3654
FALSE	0	0	2	1953-12-07	70	1	1	1	16.58	Underweight	1	1	0	0	0	0	0	1	1	5097
FALSE	0	0	2	1936-01-29	88	3	1	4	16.58	Underweight	4	1	0	0	0	0	0	1	1	32149
FALSE	0	0	2	1950-02-12	74	1	1	1	16.6	Underweight	1	1	0	0	0	0	0	1	1	16358
FALSE	0	0	1	1951-06-26	72	1	1	2	16.61	Underweight	1	1	0	0	0	0	0	2	4	11380
FALSE	0	0	2	1951-02-11	73	1	3	4	16.61	Underweight	1	1	0	0	0	0	0	1	1	15328
FALSE	0	0	1	1940-04-14	84	2	1	3	16.61	Underweight	1	1	0	0	0	0	0	3	4	29799
FALSE	0	0	1	1952-10-06	71	1	1	2	16.62	Underweight	4	0	0	1	0	0	0	3	4	10383
FALSE	0	0	1	1951-09-07	72	1	1	3	16.63	Underweight	1	1	0	0	0	0	0	3	1	12084
TRUE	1	0	2	1949-10-13	74	1	1	2	16.63	Underweight	1	0	0	1	0	0	0	1	1	17244
FALSE	0	0	2	1943-06-22	80	2	3	1	16.63	Underweight	1	1	0	0	0	0	0	1	1	26289
FALSE	0	0	1	1938-02-09	86	3	1	3	16.63	Underweight	1	1	0	0	0	0	0	1	1	30962
FALSE	0	0	2	1935-04-12	89	3	3	4	16.63	Underweight	1	1	0	0	0	0	0	1	1	32739
FALSE	0	0	2	1928-03-10	96	4	3	1	16.63	Underweight	4	1	0	0	0	0	0	1	1	33688
TRUE	1	0	1	1951-11-12	72	1	1	4	16.64	Underweight	4	1	0	0	0	0	0	3	4	11784
TRUE	1	0	2	1948-04-26	75	2	2	3	16.64	Underweight	4	1	0	0	0	0	0	1	1	18505
FALSE	0	0	1	1938-02-13	86	3	3	1	16.64	Underweight	1	1	0	0	0	0	0	2	2	31490
FALSE	0	0	2	1933-04-20	90	3	3	1	16.64	Underweight	1	1	0	0	0	0	0	1	4	33131
FALSE	0	0	2	1955-12-21	68	1	3	1	16.65	Underweight	1	1	0	0	0	0	0	1	1	1040
TRUE	1	0	2	1953-11-24	70	1	1	2	16.65	Underweight	1	1	0	0	0	0	0	1	1	5030
FALSE	0	0	2	1950-01-15	74	1	3	3	16.65	Underweight	1	1	0	0	0	0	0	1	1	17117
FALSE	0	0	2	1939-06-03	84	2	3	4	16.65	Underweight	1	1	0	0	0	0	0	1	1	29958
FALSE	0	0	2	1936-03-16	88	3	3	2	16.65	Underweight	3	1	0	0	0	0	0	1	1	32097
FALSE	0	0	2	1936-01-30	88	3	1	4	16.65	Underweight	1	1	0	1	0	0	0	1	1	32445
FALSE	0	0	2	1935-03-08	89	3	1	4	16.65	Underweight	2	1	0	0	0	0	0	1	1	32736
TRUE	1	0	2	1924-06-30	99	4	3	1	16.65	Underweight	2	1	0	0	0	0	0	1	1	33766
FALSE	0	0	2	1951-08-09	72	1	1	2	16.66	Underweight	4	1	0	0	0	0	0	1	1	12787
TRUE	1	0	2	1951-02-10	73	1	3	1	16.66	Underweight	1	1	0	0	0	0	0	1	1	13880
TRUE	1	0	2	1947-09-08	76	2	2	3	16.66	Underweight	2	1	0	0	0	0	0	1	1	20464
TRUE	1	0	2	1935-11-09	88	3	1	1	16.66	Underweight	4	1	0	0	0	0	0	1	1	32476
FALSE	0	0	2	1934-09-14	89	3	3	1	16.66	Underweight	1	1	0	0	0	0	0	1	1	32680
FALSE	0	0	2	1948-12-26	75	2	1	1	16.67	Underweight	4	1	0	0	0	0	0	1	1	19737
TRUE	1	0	2	1940-02-03	84	2	1	1	16.67	Underweight	1	1	0	0	0	0	0	1	1	29713
FALSE	0	0	2	1936-03-05	88	3	3	1	16.67	Underweight	1	0	0	1	1	1	0	3	1	32508
FALSE	0	0	2	1950-08-05	73	1	1	1	16.69	Underweight	3	0	0	1	0	0	0	1	1	15065
FALSE	0	0	2	1948-11-29	75	2	1	4	16.69	Underweight	1	1	0	0	0	0	0	1	1	18361
TRUE	1	0	1	1935-08-20	88	3	1	2	16.69	Underweight	1	1	0	0	0	0	0	1	1	32175
FALSE	0	0	2	1951-11-14	72	1	1	4	16.7	Underweight	2	1	0	0	0	0	0	1	1	11091
FALSE	0	0	2	1945-06-18	78	2	3	2	16.7	Underweight	4	1	0	0	0	0	0	1	1	24250
FALSE	0	0	1	1937-02-07	87	3	1	4	16.7	Underweight	1	1	0	0	0	0	0	1	1	31824
TRUE	1	0	1	1935-10-19	88	3	1	4	16.7	Underweight	1	1	0	0	0	0	0	1	1	32238
FALSE	0	0	1	1942-01-31	82	2	1	2	16.71	Underweight	4	1	0	0	0	0	0	1	1	28491
FALSE	0	0	1	1940-01-20	84	2	1	4	16.71	Underweight	1	1	0	0	0	0	0	1	1	30003
FALSE	0	0	2	1938-10-20	85	3	1	1	16.71	Underweight	1	1	0	0	0	0	0	1	1	30472
TRUE	1	0	2	1943-07-13	80	2	1	2	16.72	Underweight	3	1	0	0	0	0	0	1	1	26348
FALSE	0	0	2	1943-02-19	81	2	3	4	16.72	Underweight	1	1	0	0	0	0	0	1	1	27071
TRUE	1	0	2	1952-03-08	72	1	1	2	16.73	Underweight	1	1	0	0	0	0	0	1	1	11008
FALSE	0	0	2	1948-04-23	75	2	3	1	16.73	Underweight	1	1	0	0	0	0	0	1	1	18961
FALSE	0	0	1	1945-11-12	78	2	1	4	16.73	Underweight	3	1	0	0	0	0	0	1	1	23849
FALSE	0	0	2	1945-09-18	78	2	1	1	16.73	Underweight	1	0	0	1	0	0	0	1	1	24268
FALSE	0	0	2	1945-02-04	79	2	1	2	16.74	Underweight	1	1	0	0	0	0	0	1	1	25313
FALSE	0	0	1	1944-02-02	80	2	1	3	16.75	Underweight	1	1	0	0	0	0	0	1	1	26824
TRUE	1	0	2	1953-08-08	70	1	3	1	16.76	Underweight	1	1	0	0	0	0	0	1	1	5578
TRUE	1	0	2	1947-03-22	77	2	1	1	16.77	Underweight	1	1	0	0	0	0	0	1	1	22101
FALSE	0	0	2	1944-04-18	79	2	1	4	16.77	Underweight	1	1	0	0	0	0	0	1	1	25634
FALSE	0	0	2	1951-10-20	72	1	1	3	16.78	Underweight	1	1	0	0	0	0	0	1	1	11188
FALSE	0	0	1	1954-10-01	69	1	1	2	16.79	Underweight	3	1	0	0	0	0	0	3	1	2166
FALSE	0	0	1	1951-02-08	73	1	3	2	16.79	Underweight	1	1	0	0	0	0	0	1	1	14389
FALSE	0	0	1	1953-11-17	70	1	1	1	16.8	Underweight	4	1	0	0	0	0	0	2	4	7621
FALSE	0	0	2	1951-01-05	73	1	1	1	16.8	Underweight	4	1	0	0	0	0	0	1	1	13470
FALSE	0	0	2	1949-07-12	74	1	1	2	16.8	Underweight	4	0	0	1	0	0	0	1	1	16491
TRUE	1	0	2	1947-07-07	76	2	1	4	16.8	Underweight	3	1	0	0	0	0	0	1	1	20923
FALSE	0	0	1	1932-01-16	92	3	1	1	16.8	Underweight	4	1	0	0	0	0	0	1	1	33428
FALSE	0	0	1	1947-09-19	76	2	1	4	16.81	Underweight	1	1	0	0	0	0	0	1	1	20960
FALSE	0	0	1	1937-03-27	87	3	1	1	16.81	Underweight	1	1	0	0	0	0	0	1	1	31737
FALSE	0	0	2	1954-12-20	69	1	1	2	16.82	Underweight	1	1	0	0	0	0	0	1	1	3381
FALSE	0	0	2	1953-11-15	70	1	1	4	16.82	Underweight	1	1	0	0	0	0	0	1	1	7182
FALSE	0	0	1	1948-07-01	75	2	1	1	16.82	Underweight	4	1	0	0	0	0	0	3	4	18914
FALSE	0	0	2	1946-11-26	77	2	3	4	16.82	Underweight	1	1	0	0	0	0	0	1	1	22131
FALSE	0	0	1	1944-08-23	79	2	1	3	16.82	Underweight	1	1	0	0	0	0	0	1	1	25694
TRUE	1	0	2	1943-10-16	80	2	3	3	16.82	Underweight	1	1	0	0	0	0	0	1	1	26003
FALSE	0	0	2	1940-09-08	83	2	3	4	16.82	Underweight	1	1	0	0	0	0	0	1	1	28995
TRUE	1	0	2	1936-07-17	87	3	3	1	16.82	Underweight	1	1	0	0	0	0	0	1	1	31788
TRUE	1	0	2	1932-09-27	91	3	3	1	16.82	Underweight	4	1	0	0	0	0	0	1	1	33199
FALSE	0	0	1	1944-08-21	79	2	3	3	16.84	Underweight	1	1	0	0	0	0	0	3	1	25416
FALSE	0	0	1	1954-06-01	69	1	1	1	16.85	Underweight	3	1	0	0	0	0	0	3	4	1735
FALSE	0	0	1	1954-01-24	70	1	1	2	16.85	Underweight	1	1	0	0	0	0	0	3	2	7838
FALSE	0	0	1	1951-05-24	72	1	1	1	16.85	Underweight	3	1	0	0	0	0	0	1	1	11210
FALSE	0	0	2	1951-10-30	72	1	1	3	16.85	Underweight	1	1	0	0	0	0	0	1	1	11242
TRUE	1	0	2	1943-10-01	80	2	3	1	16.85	Underweight	1	1	0	0	0	0	0	1	1	26268
FALSE	0	0	2	1955-02-06	69	1	1	2	16.87	Underweight	1	1	0	0	0	0	0	1	1	1946
TRUE	1	0	2	1954-10-20	69	1	1	1	16.87	Underweight	1	1	0	0	0	0	0	1	1	3726
FALSE	0	0	2	1954-06-14	69	1	1	1	16.87	Underweight	1	1	0	0	0	0	0	1	1	4016
FALSE	0	0	2	1951-03-11	73	1	1	1	16.87	Underweight	3	1	0	0	0	0	0	1	1	14379
FALSE	0	1	2	1942-02-27	82	2	1	1	16.87	Underweight	1	1	0	0	0	0	0	1	1	28676
FALSE	0	0	2	1935-09-17	88	3	1	1	16.87	Underweight	4	1	0	0	0	0	0	1	1	32171
FALSE	0	0	2	1941-08-21	82	2	1	3	16.88	Underweight	3	0	0	1	0	0	0	1	1	28324
FALSE	0	0	2	1952-05-06	71	1	1	2	16.89	Underweight	4	1	0	0	0	0	0	1	1	8044
TRUE	1	0	2	1952-09-14	71	1	1	2	16.89	Underweight	1	1	0	0	0	0	0	1	1	8914
TRUE	1	0	2	1945-08-25	78	2	1	1	16.89	Underweight	1	1	0	0	0	0	0	1	1	24733
FALSE	0	0	1	1945-04-09	79	2	1	3	16.89	Underweight	1	1	0	0	0	0	0	1	1	25800
FALSE	0	0	1	1941-02-19	83	2	1	1	16.89	Underweight	4	1	0	0	0	0	0	1	1	29142
FALSE	0	0	1	1936-09-28	87	3	1	2	16.89	Underweight	1	1	0	0	0	0	0	1	1	31760
TRUE	1	0	1	1954-11-07	69	1	1	2	16.9	Underweight	2	0	0	0	1	0	0	3	4	3772
TRUE	1	0	1	1943-08-16	80	2	1	3	16.9	Underweight	1	1	0	0	0	0	0	2	4	26793
FALSE	0	0	1	1940-01-21	84	2	1	1	16.9	Underweight	1	1	0	0	0	0	0	1	1	29729
TRUE	1	0	2	1938-11-26	85	3	3	4	16.9	Underweight	4	1	0	0	0	0	0	1	1	30452
FALSE	0	1	1	1935-12-12	88	3	1	3	16.9	Underweight	4	1	0	0	0	0	0	1	1	32539
TRUE	1	0	1	1934-12-20	89	3	1	4	16.9	Underweight	1	1	0	0	0	0	0	1	1	32565
FALSE	0	0	2	1950-06-06	73	1	1	4	16.91	Underweight	1	1	0	0	0	0	0	1	1	15208
TRUE	1	0	1	1929-04-10	95	4	1	4	16.92	Underweight	1	1	0	0	0	0	0	1	1	33652
FALSE	0	0	2	1947-06-15	76	2	1	1	16.93	Underweight	1	1	0	0	0	0	0	1	1	21134
FALSE	0	0	2	1942-02-11	82	2	1	2	16.93	Underweight	1	1	0	0	0	0	0	1	1	28297
TRUE	1	0	2	1954-07-24	69	1	3	3	16.94	Underweight	3	1	0	0	0	0	0	1	1	4005
FALSE	0	0	1	1951-11-24	72	1	4	1	16.94	Underweight	4	1	0	0	0	0	0	1	1	11419
FALSE	0	0	1	1950-12-21	73	1	1	2	16.94	Underweight	1	1	0	0	0	0	0	1	1	14149
FALSE	0	0	1	1950-02-04	74	1	1	3	16.94	Underweight	1	1	0	0	0	0	0	1	1	17652
FALSE	0	0	2	1944-11-01	79	2	1	3	16.94	Underweight	1	1	0	0	0	0	0	1	1	24923
FALSE	0	0	1	1936-12-20	87	3	1	4	16.95	Underweight	2	1	0	0	1	0	0	3	4	31635
FALSE	0	0	1	1936-01-21	88	3	3	4	16.95	Underweight	1	1	0	0	0	0	0	1	1	32389
FALSE	0	0	1	1949-12-18	74	1	1	2	16.96	Underweight	3	1	0	0	0	0	0	3	1	16821
FALSE	0	0	1	1954-01-30	70	1	1	3	16.97	Underweight	1	1	0	0	0	0	0	3	2	6843
FALSE	0	0	2	1951-12-06	72	1	1	2	16.97	Underweight	4	1	0	0	0	0	0	3	2	12442
TRUE	1	0	2	1949-05-20	74	1	3	1	16.97	Underweight	4	1	0	0	0	0	0	1	1	16044
FALSE	0	0	2	1941-09-20	82	2	1	3	16.98	Underweight	1	1	0	0	0	0	0	1	1	28185
TRUE	1	0	1	1938-04-19	85	3	3	4	16.98	Underweight	1	1	0	0	0	0	0	1	1	30657
TRUE	1	0	2	1937-08-25	86	3	1	3	16.98	Underweight	4	0	0	1	0	0	0	1	1	30975
TRUE	1	0	2	1955-12-27	68	1	3	2	16.99	Underweight	1	1	0	0	0	0	0	1	1	759
FALSE	0	0	2	1951-01-18	73	1	1	2	16.99	Underweight	3	1	0	0	0	0	0	1	1	14594
FALSE	0	0	2	1953-07-07	70	1	1	2	17	Underweight	1	1	0	0	0	0	0	1	1	6570
TRUE	1	0	2	1947-12-01	76	2	3	3	17	Underweight	1	1	0	0	0	0	0	1	1	21056
FALSE	0	0	2	1944-04-01	80	2	1	4	17	Underweight	1	1	0	0	0	0	0	1	1	26698
FALSE	0	0	2	1955-07-13	68	1	1	1	17.01	Underweight	2	0	0	1	0	0	0	1	1	339
FALSE	0	0	2	1955-02-24	69	1	1	2	17.01	Underweight	1	1	0	0	0	0	0	1	1	1911
FALSE	0	0	2	1954-11-17	69	1	1	4	17.01	Underweight	1	1	0	0	0	0	0	1	1	4150
FALSE	0	0	2	1953-04-15	71	1	1	1	17.01	Underweight	1	1	0	0	0	0	0	1	1	9033
FALSE	0	0	1	1951-10-02	72	1	1	2	17.01	Underweight	1	1	0	0	0	0	0	3	1	11367
FALSE	0	0	2	1951-11-13	72	1	1	1	17.01	Underweight	4	1	0	0	0	0	0	1	1	13075
FALSE	0	0	1	1950-03-10	74	1	1	2	17.01	Underweight	4	0	0	1	0	0	0	1	1	17235
FALSE	0	0	1	1948-08-21	75	2	1	2	17.01	Underweight	1	1	0	0	0	0	0	1	1	18950
FALSE	0	0	2	1945-10-14	78	2	2	2	17.01	Underweight	1	1	0	0	0	0	0	1	1	24691
FALSE	0	0	1	1943-10-05	80	2	1	2	17.01	Underweight	1	1	0	0	0	0	0	1	2	26321
FALSE	0	0	1	1947-06-03	76	2	3	1	17.02	Underweight	4	1	0	0	0	0	0	3	4	21089
FALSE	0	0	1	1942-02-09	82	2	1	4	17.02	Underweight	1	1	0	0	0	0	0	1	1	28356
FALSE	0	0	1	1947-06-25	76	2	1	4	17.04	Underweight	1	1	0	0	0	0	0	2	1	21383
FALSE	0	0	2	1947-11-20	76	2	1	3	17.04	Underweight	1	1	0	0	0	0	0	1	1	21580
TRUE	1	0	2	1934-08-02	89	3	3	2	17.04	Underweight	1	1	0	0	0	0	0	1	1	32771
FALSE	0	0	1	1949-07-08	74	1	1	4	17.06	Underweight	3	0	0	1	0	0	0	2	1	17728
TRUE	1	0	2	1944-07-05	79	2	1	3	17.06	Underweight	1	1	0	0	0	0	0	1	1	25693
FALSE	0	0	1	1955-01-08	69	1	1	3	17.07	Underweight	1	1	0	0	0	0	0	1	2	3273
FALSE	0	0	2	1952-05-19	71	1	1	4	17.07	Underweight	4	1	0	0	0	0	0	1	1	8577
FALSE	0	0	2	1950-12-27	73	1	1	3	17.07	Underweight	1	1	0	0	0	0	0	1	1	14234
TRUE	1	0	2	1947-09-16	76	2	3	1	17.07	Underweight	1	1	0	0	0	0	0	1	1	21813
FALSE	0	0	2	1944-11-06	79	2	3	2	17.07	Underweight	1	1	0	0	0	0	0	1	1	25574
FALSE	0	0	2	1935-04-29	88	3	1	4	17.07	Underweight	4	1	0	0	0	0	0	1	1	32501
FALSE	0	0	2	1955-01-13	69	1	1	3	17.08	Underweight	3	1	0	0	0	0	0	1	1	2052
FALSE	0	0	1	1953-01-06	71	1	1	3	17.08	Underweight	1	1	0	0	0	0	0	1	1	9031
FALSE	0	0	1	1952-04-12	72	1	1	2	17.08	Underweight	1	0	1	0	0	0	0	3	4	11217
TRUE	1	0	1	1938-02-14	86	3	1	2	17.08	Underweight	1	1	0	0	0	0	0	1	1	31147
FALSE	0	0	2	1953-09-25	70	1	3	1	17.09	Underweight	3	0	0	1	0	0	0	1	1	5628
TRUE	1	0	2	1952-04-05	72	1	1	3	17.09	Underweight	4	0	0	1	0	0	0	1	1	12810
TRUE	1	0	2	1948-04-19	75	2	1	2	17.09	Underweight	1	1	0	0	0	0	0	1	1	19748
TRUE	1	0	2	1947-02-02	77	2	1	3	17.09	Underweight	4	1	0	0	0	0	0	1	1	22042
FALSE	0	0	2	1933-08-09	90	3	1	1	17.09	Underweight	4	1	0	0	0	0	0	1	1	32955
FALSE	0	0	2	1930-12-27	93	3	3	4	17.09	Underweight	1	1	0	0	0	0	0	1	1	33509
TRUE	1	0	1	1930-03-28	94	3	1	4	17.09	Underweight	1	1	0	0	0	0	0	1	1	33599
TRUE	1	0	2	1929-01-04	95	4	1	1	17.09	Underweight	3	1	0	0	0	0	0	1	1	33662
FALSE	0	0	2	1924-03-04	100	4	1	2	17.09	Underweight	4	1	0	0	0	0	0	1	1	33770
TRUE	1	0	2	1955-05-09	68	1	1	4	17.1	Underweight	1	0	0	1	0	0	0	1	1	447
FALSE	0	0	1	1947-08-09	76	2	1	3	17.1	Underweight	3	1	0	0	0	0	0	1	1	21525
FALSE	0	0	1	1946-10-09	77	2	1	2	17.1	Underweight	4	1	0	0	0	0	0	3	1	22891
FALSE	0	0	2	1940-05-03	83	2	1	3	17.1	Underweight	1	1	0	0	0	0	0	1	1	29229
TRUE	1	0	2	1952-12-01	71	1	1	4	17.12	Underweight	2	1	0	0	1	0	0	1	1	10363
TRUE	1	0	2	1952-01-09	72	1	1	2	17.12	Underweight	1	1	0	0	0	0	0	1	1	12294
TRUE	1	0	2	1944-10-25	79	2	3	3	17.12	Underweight	1	1	0	0	0	0	0	1	1	25561
FALSE	0	0	2	1938-08-14	85	3	3	2	17.12	Underweight	1	1	0	0	0	0	0	1	1	30305
TRUE	1	0	2	1931-08-17	92	3	1	2	17.12	Underweight	1	1	0	0	0	0	0	1	1	33482
FALSE	0	0	1	1949-04-20	74	1	1	3	17.13	Underweight	1	1	0	0	0	0	0	1	1	15873
TRUE	1	0	2	1942-09-29	81	2	1	3	17.13	Underweight	4	1	0	0	0	0	0	1	1	27480
FALSE	0	0	2	1933-03-03	91	3	3	3	17.13	Underweight	1	0	0	1	0	0	0	1	1	33206
FALSE	0	0	2	1955-02-28	69	1	1	3	17.14	Underweight	1	1	0	0	0	0	0	1	1	3237
FALSE	0	0	1	1949-09-28	74	1	1	1	17.14	Underweight	1	1	0	0	0	0	0	3	3	16342
FALSE	0	0	2	1940-10-05	83	2	1	4	17.14	Underweight	1	1	0	0	0	0	0	1	1	28823
FALSE	0	0	1	1953-10-04	70	1	1	2	17.15	Underweight	1	1	0	0	0	0	0	1	2	6153
FALSE	0	0	2	1952-06-29	71	1	1	3	17.15	Underweight	1	1	0	0	0	0	0	1	1	10110
FALSE	0	0	1	1950-09-11	73	1	1	1	17.15	Underweight	1	1	0	0	0	0	0	1	1	13875
FALSE	0	0	1	1949-12-12	74	1	1	4	17.15	Underweight	1	1	0	0	0	0	0	1	1	16793
FALSE	0	0	2	1948-04-04	76	2	1	2	17.15	Underweight	4	1	0	0	0	0	0	1	1	21679
FALSE	0	0	1	1946-04-17	77	2	1	3	17.15	Underweight	4	1	0	0	0	0	0	1	1	23234
TRUE	1	0	1	1944-07-11	79	2	1	2	17.15	Underweight	1	1	0	0	0	0	0	3	1	25175
FALSE	0	0	2	1941-11-06	82	2	1	3	17.15	Underweight	4	1	0	0	0	0	0	1	1	28548
FALSE	0	0	2	1941-01-20	83	2	1	3	17.15	Underweight	3	1	0	0	0	0	0	1	1	29245
FALSE	0	0	1	1955-03-14	69	1	1	3	17.16	Underweight	3	1	0	0	0	0	0	2	1	3362
TRUE	1	0	2	1955-08-14	68	1	1	2	17.17	Underweight	1	1	0	0	0	0	0	1	1	394
FALSE	0	0	1	1954-11-30	69	1	1	3	17.17	Underweight	1	1	0	0	0	0	0	3	1	3197
FALSE	0	0	1	1952-06-28	71	1	1	4	17.17	Underweight	1	1	0	0	0	0	0	3	1	10044
FALSE	0	0	1	1950-01-15	74	1	1	2	17.17	Underweight	4	1	0	0	0	0	0	2	4	18119
TRUE	1	0	2	1943-01-26	81	2	3	3	17.17	Underweight	1	1	0	0	0	0	0	1	1	27291
FALSE	0	0	2	1937-08-23	86	3	3	3	17.17	Underweight	1	1	0	0	0	0	0	1	1	30931
TRUE	1	0	2	1936-08-23	87	3	1	4	17.17	Underweight	4	1	0	0	0	0	0	1	1	31605
FALSE	0	0	1	1951-10-06	72	1	1	2	17.18	Underweight	1	1	0	0	0	0	0	3	1	12374
FALSE	0	0	2	1942-12-11	81	2	1	4	17.18	Underweight	1	1	0	0	0	0	0	1	1	27694
FALSE	0	0	2	1952-08-05	71	1	1	4	17.19	Underweight	1	1	0	0	0	0	0	1	1	8258
FALSE	0	0	2	1952-04-21	71	1	3	1	17.19	Underweight	1	1	0	0	0	0	0	1	1	8632
FALSE	0	0	2	1950-12-15	73	1	1	4	17.19	Underweight	1	1	0	0	0	0	0	1	1	14287
FALSE	0	0	2	1954-02-06	70	1	1	3	17.2	Underweight	1	1	0	0	0	0	0	1	1	5724
FALSE	0	0	1	1952-02-03	72	1	1	1	17.2	Underweight	1	1	0	0	0	0	0	1	1	12101
FALSE	0	0	1	1953-12-04	70	1	1	4	17.21	Underweight	1	0	0	1	0	0	0	1	1	5803
FALSE	0	0	1	1952-12-29	71	1	1	2	17.21	Underweight	1	1	0	0	0	0	0	1	2	9013
FALSE	0	0	2	1950-11-10	73	1	3	2	17.21	Underweight	4	1	0	0	0	0	0	1	1	14789
FALSE	0	0	1	1949-07-27	74	1	1	3	17.21	Underweight	1	1	0	0	0	0	0	3	1	16274
FALSE	0	0	1	1943-12-02	80	2	1	1	17.21	Underweight	4	1	0	0	0	0	0	1	1	26027
FALSE	0	0	1	1937-10-16	86	3	1	4	17.21	Underweight	4	1	0	0	0	0	0	1	1	31013
FALSE	0	0	2	1953-08-22	70	1	1	2	17.22	Underweight	3	1	0	0	0	0	0	1	1	7791
FALSE	0	0	2	1952-02-27	72	1	1	4	17.22	Underweight	1	1	0	0	0	0	0	1	1	12639
FALSE	0	0	1	1948-10-23	75	2	1	3	17.22	Underweight	4	0	1	0	0	0	0	3	1	18392
FALSE	0	0	1	1938-02-26	86	3	3	4	17.22	Underweight	1	1	0	0	0	0	0	1	1	31325
FALSE	0	0	2	1940-11-26	83	2	1	4	17.23	Underweight	1	1	0	0	0	0	0	1	1	29332
FALSE	0	0	1	1955-12-25	68	1	1	3	17.24	Underweight	4	1	0	0	0	0	0	1	1	511
TRUE	1	0	1	1950-02-09	74	1	1	3	17.24	Underweight	4	1	0	0	1	1	0	3	1	17433
FALSE	0	0	1	1948-10-30	75	2	1	3	17.24	Underweight	1	1	0	0	0	0	0	2	1	19514
TRUE	1	0	2	1931-08-10	92	3	1	4	17.24	Underweight	4	1	0	0	0	0	0	1	1	33371
FALSE	0	0	1	1949-01-21	75	2	1	3	17.25	Underweight	1	1	0	0	0	0	0	3	4	19211
FALSE	0	0	1	1955-08-05	68	1	1	3	17.26	Underweight	1	0	0	1	0	0	0	3	1	838
FALSE	0	0	2	1954-10-25	69	1	1	3	17.26	Underweight	1	1	0	0	0	0	0	1	1	2196
FALSE	0	0	1	1955-01-09	69	1	1	2	17.26	Underweight	1	1	0	0	0	0	0	1	1	4733
FALSE	0	0	2	1953-12-18	70	1	1	3	17.26	Underweight	4	1	0	0	0	0	0	1	1	6132
TRUE	1	0	1	1948-09-08	75	2	1	4	17.26	Underweight	1	1	0	0	0	0	0	1	1	20092
TRUE	1	0	2	1948-04-16	76	2	3	1	17.26	Underweight	4	1	0	0	0	0	0	1	1	20309
FALSE	0	0	2	1945-12-17	78	2	1	2	17.26	Underweight	4	1	0	0	0	0	0	1	1	24564
TRUE	1	0	2	1938-11-07	85	3	1	1	17.26	Underweight	1	1	0	0	0	0	0	1	1	30508
FALSE	0	0	1	1938-07-16	85	3	1	3	17.26	Underweight	1	1	0	0	0	0	0	1	4	30697
FALSE	0	0	2	1936-03-29	88	3	1	3	17.26	Underweight	1	1	0	0	0	0	0	1	1	32504
FALSE	0	0	2	1933-12-08	90	3	1	1	17.26	Underweight	4	1	0	1	0	0	0	1	1	32959
TRUE	1	0	1	1952-10-27	71	1	1	3	17.27	Underweight	1	0	0	1	0	0	0	3	1	10522
TRUE	1	0	2	1949-07-17	74	1	1	2	17.28	Underweight	1	1	0	0	0	0	0	1	1	16554
FALSE	0	0	1	1938-02-08	86	3	1	4	17.28	Underweight	1	1	0	0	0	0	0	1	1	31384
FALSE	0	0	1	1951-01-21	73	1	1	2	17.29	Underweight	1	1	0	0	0	0	0	1	4	13304
FALSE	0	0	2	1950-04-21	73	1	1	3	17.29	Underweight	4	1	0	0	0	0	0	1	1	15270
FALSE	0	0	1	1936-10-10	87	3	3	1	17.29	Underweight	4	1	0	0	0	0	0	2	1	31710
FALSE	0	0	1	1954-10-24	69	1	1	3	17.3	Underweight	1	1	0	0	0	0	0	1	1	1908
FALSE	0	0	1	1951-09-07	72	1	1	2	17.3	Underweight	1	1	0	0	0	0	0	2	2	11089
FALSE	0	0	1	1948-05-12	75	2	1	1	17.3	Underweight	1	1	0	0	0	0	0	1	1	19484
FALSE	0	0	1	1946-05-15	77	2	1	1	17.3	Underweight	1	1	0	0	0	0	0	1	1	21945
FALSE	0	0	1	1939-09-02	84	2	1	4	17.3	Underweight	4	1	0	0	0	0	0	1	1	29607
FALSE	0	0	1	1936-04-26	87	3	2	4	17.3	Underweight	1	1	0	0	0	0	0	1	1	31886
TRUE	1	0	1	1933-05-25	90	3	1	4	17.3	Underweight	2	1	0	0	0	0	0	1	1	33154
FALSE	0	0	2	1955-03-15	69	1	1	3	17.31	Underweight	1	1	0	0	0	0	0	1	1	2986
FALSE	0	0	2	1954-03-08	70	1	3	4	17.31	Underweight	4	1	0	0	0	0	0	1	1	5955
TRUE	1	0	2	1949-08-21	74	1	3	1	17.31	Underweight	1	1	0	0	0	0	0	1	1	16248
FALSE	0	0	1	1948-04-03	76	2	1	3	17.31	Underweight	1	1	0	0	0	0	0	3	2	20183
TRUE	1	0	2	1944-11-19	79	2	1	1	17.31	Underweight	1	1	0	0	0	0	0	1	1	24888
FALSE	0	0	1	1944-10-13	79	2	1	3	17.31	Underweight	1	1	0	0	0	0	0	2	1	25280
TRUE	1	0	2	1942-10-09	81	2	1	3	17.31	Underweight	1	1	0	0	0	0	0	1	1	27086
FALSE	0	0	2	1940-05-04	83	2	3	1	17.31	Underweight	1	1	0	0	0	0	0	1	1	28906
TRUE	1	0	2	1938-03-18	86	3	3	2	17.31	Underweight	1	1	0	0	0	0	0	1	1	31479
TRUE	1	0	2	1936-03-04	88	3	3	1	17.31	Underweight	4	1	0	0	0	0	0	1	1	32198
FALSE	0	0	1	1934-09-09	89	3	1	4	17.31	Underweight	1	1	0	0	0	0	0	1	1	32639
FALSE	0	0	2	1932-07-03	91	3	3	4	17.31	Underweight	1	1	0	0	0	0	0	1	1	33323
FALSE	0	0	1	1933-02-12	91	3	1	4	17.31	Underweight	2	1	0	0	0	0	0	1	1	33360
FALSE	0	0	2	1931-12-21	92	3	1	4	17.31	Underweight	4	0	1	0	0	0	0	1	1	33430
FALSE	0	0	2	1952-10-16	71	1	1	1	17.33	Underweight	1	1	0	0	0	0	0	1	1	8167
FALSE	0	0	2	1952-01-24	72	1	3	1	17.33	Underweight	4	1	0	0	1	0	0	1	1	11304
FALSE	0	0	2	1952-03-03	72	1	1	2	17.33	Underweight	4	0	0	1	0	0	0	1	1	12128
TRUE	1	0	2	1949-01-24	75	2	1	1	17.33	Underweight	1	1	0	0	0	0	0	1	1	19160
FALSE	0	0	2	1942-09-24	81	2	3	2	17.33	Underweight	1	1	0	0	0	0	0	1	1	27331
FALSE	0	0	2	1954-12-18	69	1	1	2	17.34	Underweight	1	1	0	0	0	0	0	1	1	3947
FALSE	0	0	1	1954-03-08	70	1	1	2	17.34	Underweight	4	1	0	0	0	0	0	3	1	6482
TRUE	1	0	1	1947-12-02	76	2	1	4	17.34	Underweight	1	1	0	0	0	0	0	1	1	20430
FALSE	0	0	1	1935-03-10	89	3	1	4	17.34	Underweight	4	1	0	0	0	0	0	1	1	32812
FALSE	0	0	2	1945-09-04	78	2	1	3	17.35	Underweight	1	1	0	0	0	0	0	1	1	24491
TRUE	1	0	2	1943-06-17	80	2	3	1	17.35	Underweight	1	1	0	0	0	0	0	1	1	26040
FALSE	0	0	2	1938-02-04	86	3	1	3	17.35	Underweight	3	1	0	0	0	0	0	1	1	31053
TRUE	1	0	2	1934-02-24	90	3	1	1	17.35	Underweight	4	1	0	0	0	0	0	1	1	33124
FALSE	0	0	2	1929-11-22	94	3	1	1	17.35	Underweight	1	1	0	0	0	0	0	1	1	33592
FALSE	0	0	2	1926-09-16	97	4	1	3	17.35	Underweight	4	1	0	0	0	0	0	1	1	33735
FALSE	0	0	1	1955-05-23	68	1	1	3	17.36	Underweight	1	1	0	0	0	0	0	1	1	643
FALSE	0	0	2	1955-07-12	68	1	3	2	17.36	Underweight	1	1	0	0	0	0	0	1	1	1023
FALSE	0	0	2	1952-03-05	72	1	1	1	17.36	Underweight	1	1	0	0	0	0	0	1	1	10895
FALSE	0	0	2	1951-05-08	72	1	1	2	17.36	Underweight	1	1	0	0	0	0	0	1	1	11768
FALSE	0	0	2	1951-12-12	72	1	1	4	17.36	Underweight	1	1	0	0	0	0	0	1	1	12644
FALSE	0	0	2	1951-09-22	72	1	3	3	17.36	Underweight	4	1	0	0	0	0	0	1	1	12841
FALSE	0	0	2	1950-07-14	73	1	1	2	17.36	Underweight	1	1	0	0	0	0	0	1	1	13315
FALSE	0	0	1	1950-02-02	74	1	1	2	17.36	Underweight	1	1	0	0	0	0	0	1	1	17245
FALSE	0	0	1	1946-01-11	78	2	1	4	17.36	Underweight	4	1	0	0	0	0	0	3	1	24769
TRUE	1	0	1	1942-10-10	81	2	1	2	17.36	Underweight	1	1	0	0	0	0	0	3	4	26941
FALSE	0	0	2	1937-11-30	86	3	1	1	17.36	Underweight	4	1	0	0	0	0	0	1	1	30870
FALSE	0	0	2	1935-03-06	89	3	1	3	17.36	Underweight	1	1	0	0	0	0	0	1	1	32746
TRUE	1	0	2	1951-08-15	72	1	1	4	17.37	Underweight	4	0	0	1	0	0	0	1	1	12151
FALSE	0	0	1	1943-04-29	80	2	1	4	17.37	Underweight	4	1	0	0	0	0	0	1	1	26049
FALSE	0	0	2	1949-10-20	74	1	3	4	17.38	Underweight	3	0	0	1	0	0	0	1	1	16284
FALSE	0	0	2	1947-02-15	77	2	3	3	17.38	Underweight	4	0	0	1	0	0	0	1	1	22306
FALSE	0	0	2	1942-12-04	81	2	3	4	17.38	Underweight	1	1	0	0	0	0	0	1	1	27095
FALSE	0	0	2	1955-01-10	69	1	1	4	17.39	Underweight	1	1	0	0	0	0	0	1	1	1817
FALSE	0	0	2	1954-03-03	70	1	2	2	17.4	Underweight	1	1	0	0	0	0	0	1	1	6350
FALSE	0	0	2	1952-06-27	71	1	1	4	17.4	Underweight	1	1	0	0	0	0	0	1	1	8967
FALSE	0	0	2	1951-08-01	72	1	2	2	17.4	Underweight	1	1	0	0	0	0	0	1	1	11250
TRUE	1	0	2	1944-05-30	79	2	1	4	17.4	Underweight	3	0	0	1	0	0	0	1	1	25719
FALSE	0	0	2	1943-07-07	80	2	1	3	17.4	Underweight	4	1	0	0	0	0	0	1	1	26836
FALSE	0	0	1	1928-02-05	96	4	1	4	17.4	Underweight	1	1	0	0	0	0	0	1	1	33694
FALSE	0	0	2	1951-11-22	72	1	1	2	17.41	Underweight	1	0	0	1	0	0	0	1	1	11473
FALSE	0	0	2	1948-12-30	75	2	1	1	17.41	Underweight	1	1	0	0	0	0	0	1	1	19340
FALSE	0	0	2	1951-11-21	72	1	1	2	17.42	Underweight	1	1	0	0	0	0	0	1	1	11770
TRUE	1	0	1	1946-12-02	77	2	1	3	17.42	Underweight	1	1	0	0	0	0	0	1	4	22943
TRUE	1	0	2	1952-10-30	71	1	1	2	17.43	Underweight	1	1	0	0	0	0	0	1	1	9848
FALSE	0	0	2	1951-02-17	73	1	1	2	17.43	Underweight	1	1	0	0	0	0	0	1	1	14328
FALSE	0	0	2	1954-12-10	69	1	1	1	17.44	Underweight	1	1	0	0	0	0	0	1	1	1802
FALSE	0	0	2	1955-03-06	69	1	1	2	17.44	Underweight	1	1	0	0	0	0	0	1	1	3837
FALSE	0	0	1	1952-09-19	71	1	1	1	17.44	Underweight	4	1	0	0	0	0	0	3	1	8468
FALSE	0	0	1	1950-05-06	73	1	1	3	17.44	Underweight	1	1	0	0	0	0	0	1	2	14782
TRUE	1	0	2	1950-12-15	73	1	1	4	17.44	Underweight	1	1	0	0	0	0	0	1	1	15222
FALSE	0	0	2	1950-07-31	73	1	1	2	17.44	Underweight	1	1	0	0	0	0	0	1	1	15621
FALSE	0	0	2	1948-03-17	76	2	1	2	17.44	Underweight	1	1	0	0	0	0	0	1	1	21504
TRUE	1	0	2	1944-11-08	79	2	3	2	17.44	Underweight	4	1	0	0	0	0	0	1	1	25879
TRUE	1	0	2	1943-09-18	80	2	1	2	17.44	Underweight	1	1	0	0	0	0	0	1	1	26015
FALSE	0	0	1	1943-02-03	81	2	1	2	17.44	Underweight	1	1	0	0	0	0	0	1	1	27428
TRUE	1	0	2	1928-12-30	95	4	1	1	17.44	Underweight	4	1	0	0	0	0	0	1	1	33673
FALSE	0	0	1	1954-02-01	70	1	1	3	17.45	Underweight	1	1	0	0	0	0	0	1	1	7642
FALSE	0	0	2	1952-01-03	72	1	1	2	17.46	Underweight	1	1	0	0	0	0	0	1	1	10858
FALSE	0	0	2	1936-04-25	87	3	3	3	17.46	Underweight	1	1	0	0	0	0	0	1	1	31610
FALSE	0	0	2	1955-12-12	68	1	1	1	17.47	Underweight	4	1	0	0	0	0	0	1	1	733
FALSE	0	0	2	1954-12-22	69	1	1	4	17.47	Underweight	1	1	0	0	0	0	0	1	1	2645
TRUE	1	0	2	1953-09-20	70	1	1	3	17.47	Underweight	1	1	0	0	0	0	0	1	1	7211
FALSE	0	0	1	1952-04-22	71	1	1	2	17.47	Underweight	1	1	0	0	0	0	0	3	1	9252
TRUE	1	0	2	1950-12-07	73	1	1	2	17.47	Underweight	1	1	0	0	0	0	0	1	1	13940
FALSE	0	0	2	1950-10-23	73	1	1	1	17.47	Underweight	1	0	0	1	0	0	0	1	1	15691
FALSE	0	0	1	1945-04-30	78	2	1	2	17.47	Underweight	4	0	1	0	0	0	0	3	4	24234
TRUE	1	0	2	1937-10-12	86	3	1	4	17.47	Underweight	4	1	0	0	0	0	0	1	1	30949
FALSE	0	0	1	1936-11-16	87	3	1	3	17.47	Underweight	1	1	0	0	0	0	0	1	1	31544
FALSE	0	0	1	1936-12-26	87	3	3	3	17.47	Underweight	1	1	0	0	0	0	0	3	1	31764
FALSE	0	0	1	1934-11-21	89	3	1	4	17.47	Underweight	4	1	0	0	0	0	0	2	4	32849
TRUE	1	0	2	1955-01-06	69	1	1	4	17.48	Underweight	1	1	0	0	0	0	0	1	1	2828
FALSE	0	0	2	1952-09-27	71	1	1	1	17.48	Underweight	1	1	0	0	0	0	0	1	1	9363
FALSE	0	0	2	1950-10-06	73	1	1	3	17.48	Underweight	1	1	0	0	0	0	0	1	1	14375
FALSE	0	0	1	1948-12-17	75	2	1	1	17.48	Underweight	4	1	0	0	0	0	0	3	1	18595
FALSE	0	0	1	1948-09-02	75	2	1	1	17.48	Underweight	2	1	0	0	0	0	0	1	2	18909
FALSE	0	0	2	1949-02-01	75	2	3	1	17.48	Underweight	1	1	0	0	0	0	0	1	1	19563
TRUE	1	0	2	1946-03-16	78	2	1	1	17.48	Underweight	4	0	0	1	0	0	0	1	1	24419
FALSE	0	0	2	1941-12-12	82	2	1	2	17.48	Underweight	4	1	0	0	0	0	0	1	1	27963
TRUE	1	0	2	1941-09-06	82	2	3	1	17.48	Underweight	3	1	0	0	0	0	0	1	1	28403
FALSE	0	0	2	1940-09-09	83	2	1	4	17.48	Underweight	1	1	0	0	0	0	0	1	1	29210
TRUE	1	0	1	1935-06-04	88	3	1	4	17.48	Underweight	1	1	0	0	0	0	0	1	1	32293
TRUE	1	0	2	1930-11-14	93	3	1	3	17.48	Underweight	4	1	0	0	0	0	0	1	1	33545
FALSE	0	0	2	1948-10-14	75	2	3	3	17.49	Underweight	1	1	0	0	0	0	0	1	1	19108
TRUE	1	0	2	1934-12-28	89	3	1	4	17.49	Underweight	4	1	0	0	0	0	0	1	1	32588
FALSE	0	0	2	1954-12-26	69	1	1	2	17.5	Underweight	4	1	0	0	0	0	0	1	4	2252
FALSE	0	0	1	1955-01-11	69	1	1	1	17.51	Underweight	4	1	0	0	0	0	0	1	1	2885
FALSE	0	0	2	1953-08-05	70	1	3	2	17.51	Underweight	4	1	0	0	0	0	0	1	1	6643
FALSE	0	0	2	1952-09-08	71	1	1	1	17.51	Underweight	1	0	0	1	0	0	0	1	1	10301
FALSE	0	0	2	1952-01-25	72	1	1	4	17.51	Underweight	1	1	0	0	0	0	0	1	1	12587
FALSE	0	0	2	1949-12-16	74	1	1	4	17.51	Underweight	1	1	0	0	0	0	0	1	1	16528
FALSE	0	0	1	1950-02-27	74	1	1	4	17.51	Underweight	1	1	0	0	0	0	0	1	4	17096
FALSE	0	0	2	1942-12-12	81	2	3	1	17.51	Underweight	1	1	0	0	0	0	0	1	1	27643
FALSE	0	0	1	1940-11-22	83	2	1	2	17.51	Underweight	4	1	0	0	0	0	0	1	1	28849
FALSE	0	0	1	1937-01-23	87	3	1	2	17.51	Underweight	4	1	0	0	0	0	0	1	1	31962
FALSE	0	0	1	1935-11-29	88	3	1	4	17.51	Underweight	1	1	0	0	0	0	0	1	1	32438
TRUE	1	0	2	1951-03-28	73	1	1	2	17.53	Underweight	1	1	0	0	0	0	0	1	1	13491
FALSE	0	0	2	1950-10-12	73	1	1	1	17.53	Underweight	4	1	0	0	0	0	0	1	1	14716
FALSE	0	0	1	1948-05-06	75	2	1	1	17.53	Underweight	3	1	0	0	0	0	0	1	1	19807
FALSE	0	0	2	1948-03-09	76	2	1	3	17.53	Underweight	2	1	0	0	0	0	0	1	1	20399
TRUE	1	0	1	1946-03-20	78	2	3	2	17.53	Underweight	4	1	0	0	0	0	0	2	2	24144
FALSE	0	0	1	1928-02-02	96	4	1	3	17.53	Underweight	4	1	0	0	0	0	0	1	1	33684
FALSE	0	0	2	1953-07-15	70	1	3	3	17.54	Underweight	3	1	0	0	0	0	0	1	1	5262
FALSE	0	0	2	1948-11-03	75	2	1	4	17.54	Underweight	1	1	0	0	0	0	0	1	1	19162
TRUE	1	0	2	1942-01-07	82	2	1	4	17.54	Underweight	1	1	0	0	0	0	0	1	1	28412
FALSE	0	0	2	1940-12-12	83	2	1	1	17.54	Underweight	1	1	0	0	0	0	0	1	1	28725
FALSE	0	0	1	1950-12-25	73	1	1	3	17.56	Underweight	1	0	0	1	0	0	0	3	1	15079
FALSE	0	0	1	1949-06-05	74	1	1	4	17.56	Underweight	1	1	0	0	0	0	0	1	1	16885
TRUE	1	0	2	1947-02-08	77	2	1	4	17.56	Underweight	1	1	0	0	0	0	0	1	1	22106
FALSE	0	0	1	1951-09-13	72	1	1	1	17.57	Underweight	2	1	0	0	0	0	0	3	1	11209
FALSE	0	0	2	1951-09-25	72	1	1	4	17.57	Underweight	1	1	0	0	0	0	0	1	1	12577
FALSE	0	0	1	1950-02-17	74	1	1	4	17.57	Underweight	1	1	0	0	0	0	0	2	1	16550
FALSE	0	0	1	1943-01-20	81	2	1	3	17.57	Underweight	1	1	0	0	0	0	0	1	1	27582
TRUE	1	0	1	1933-08-02	90	3	1	2	17.57	Underweight	1	0	0	0	1	0	0	3	2	33004
FALSE	0	0	1	1955-09-20	68	1	1	3	17.58	Underweight	4	1	0	0	0	0	0	3	1	432
FALSE	0	0	2	1953-11-20	70	1	1	1	17.58	Underweight	1	1	0	0	0	0	0	1	1	6062
TRUE	1	0	1	1953-06-29	70	1	1	4	17.58	Underweight	1	1	0	0	0	0	0	1	1	6097
TRUE	1	0	2	1953-07-22	70	1	3	2	17.58	Underweight	4	0	0	0	1	1	0	1	1	7722
FALSE	0	0	2	1952-11-17	71	1	1	2	17.58	Underweight	4	1	0	0	0	0	0	1	1	8018
FALSE	0	0	1	1952-08-21	71	1	1	2	17.58	Underweight	1	1	0	0	0	0	0	3	1	8500
FALSE	0	0	2	1952-07-27	71	1	3	2	17.58	Underweight	3	0	0	1	0	0	0	1	1	8618
FALSE	0	0	1	1952-05-16	71	1	1	2	17.58	Underweight	4	1	0	0	0	0	0	2	1	9422
FALSE	0	0	1	1949-07-28	74	1	1	4	17.58	Underweight	1	1	0	0	0	0	0	2	2	17690
FALSE	0	0	1	1948-01-27	76	2	1	4	17.58	Underweight	1	1	0	0	0	0	0	1	1	20553
FALSE	0	0	2	1947-03-14	77	2	1	3	17.58	Underweight	4	1	0	0	0	0	0	1	1	22663
FALSE	0	0	2	1947-03-20	77	2	3	1	17.58	Underweight	1	0	0	0	1	1	0	1	1	23469
FALSE	0	0	1	1945-01-31	79	2	1	4	17.58	Underweight	4	1	0	0	0	0	0	1	1	24949
FALSE	0	0	1	1945-01-15	79	2	1	2	17.58	Underweight	4	1	0	0	0	0	0	1	1	25530
FALSE	0	0	1	1942-09-18	81	2	1	2	17.58	Underweight	3	1	0	0	0	0	0	1	1	27434
FALSE	0	0	2	1941-11-02	82	2	1	4	17.58	Underweight	1	1	0	0	0	0	0	1	1	28272
FALSE	0	0	2	1941-02-08	83	2	3	2	17.58	Underweight	1	1	0	0	0	0	0	1	1	28836
FALSE	0	0	2	1939-02-02	85	3	3	4	17.58	Underweight	1	1	0	0	0	0	0	1	1	30407
TRUE	1	0	1	1938-12-11	85	3	3	2	17.58	Underweight	4	1	0	0	0	0	0	1	1	30815
FALSE	0	0	2	1937-12-03	86	3	3	1	17.58	Underweight	4	1	0	0	0	0	0	1	1	31438
TRUE	1	0	2	1934-09-16	89	3	1	1	17.58	Underweight	4	1	0	0	0	0	0	1	1	32645
FALSE	0	0	2	1934-11-11	89	3	3	3	17.58	Underweight	3	1	0	0	0	0	0	1	1	32889
FALSE	0	0	1	1933-11-25	90	3	1	4	17.58	Underweight	1	1	0	0	0	0	0	3	4	32987
TRUE	1	1	1	1952-05-26	71	1	1	3	17.59	Underweight	1	1	0	0	0	0	0	1	1	10651
FALSE	0	0	2	1952-04-06	72	1	1	2	17.59	Underweight	1	1	0	0	0	0	0	1	1	11492
FALSE	0	0	1	1951-10-06	72	1	1	2	17.59	Underweight	1	1	0	0	0	0	0	1	1	11819
FALSE	0	0	1	1949-10-06	74	1	1	3	17.59	Underweight	1	0	0	1	0	0	0	3	4	16266
FALSE	0	0	2	1949-12-12	74	1	1	2	17.59	Underweight	1	1	0	0	0	0	0	1	1	16768
FALSE	0	0	2	1936-11-05	87	3	1	1	17.59	Underweight	1	1	0	0	0	0	0	1	1	31733
FALSE	0	0	2	1935-11-03	88	3	1	4	17.59	Underweight	4	1	0	0	0	0	0	1	1	32280
FALSE	0	0	2	1950-05-25	73	1	3	2	17.6	Underweight	1	1	0	0	0	0	0	1	1	14692
FALSE	0	0	2	1947-12-21	76	2	1	4	17.6	Underweight	1	1	0	0	0	0	0	1	1	20251
FALSE	0	0	1	1947-10-03	76	2	1	3	17.6	Underweight	4	1	0	0	0	0	0	3	1	20468
TRUE	1	0	2	1935-08-15	88	3	3	3	17.6	Underweight	1	1	0	0	0	0	0	1	1	32135
FALSE	0	0	2	1931-10-28	92	3	1	3	17.6	Underweight	4	1	0	0	0	0	0	1	1	33398
FALSE	0	0	2	1955-10-21	68	1	1	2	17.61	Underweight	1	1	0	0	0	0	0	1	1	836
FALSE	0	0	2	1950-03-19	74	1	1	2	17.61	Underweight	1	1	0	0	0	0	0	1	1	18026
FALSE	0	0	2	1940-09-08	83	2	1	3	17.61	Underweight	1	1	0	0	0	0	0	1	1	29167
FALSE	0	0	1	1933-11-20	90	3	3	1	17.61	Underweight	1	1	0	0	0	0	0	3	1	32900
FALSE	0	0	2	1955-07-12	68	1	1	3	17.63	Underweight	1	1	0	0	0	0	0	1	1	642
FALSE	0	0	1	1954-12-08	69	1	1	3	17.63	Underweight	1	1	0	0	0	0	0	1	1	3094
TRUE	1	0	2	1953-08-06	70	1	1	1	17.63	Underweight	1	1	0	0	0	0	0	1	1	5919
FALSE	0	0	2	1954-02-14	70	1	1	1	17.63	Underweight	1	1	0	0	0	0	0	1	1	5983
TRUE	1	0	2	1952-06-12	71	1	1	1	17.63	Underweight	1	1	0	0	0	0	0	1	1	8191
TRUE	1	0	1	1949-12-13	74	1	1	2	17.63	Underweight	4	1	0	0	0	0	0	1	1	16615
TRUE	1	0	1	1947-07-26	76	2	1	2	17.63	Underweight	1	1	0	0	0	0	0	3	4	21261
FALSE	0	0	1	1947-04-03	77	2	1	4	17.63	Underweight	1	1	0	0	0	0	0	1	1	23263
TRUE	1	0	2	1946-02-18	78	2	1	2	17.63	Underweight	4	0	0	1	0	0	0	1	1	24003
FALSE	0	0	2	1945-03-19	79	2	1	4	17.63	Underweight	1	1	0	1	0	0	0	1	1	25310
FALSE	0	0	1	1942-04-01	82	2	1	3	17.63	Underweight	1	1	0	0	0	0	0	1	1	28263
FALSE	0	0	1	1941-10-13	82	2	1	4	17.63	Underweight	4	1	0	0	0	0	0	1	1	28419
FALSE	0	0	1	1932-05-15	91	3	1	3	17.63	Underweight	4	1	0	0	0	0	0	1	1	33344
TRUE	1	0	1	1931-06-24	92	3	1	4	17.63	Underweight	1	1	0	0	0	0	0	1	1	33390
TRUE	1	0	1	1929-03-29	95	4	1	4	17.63	Underweight	4	1	0	0	0	0	0	1	1	33669
FALSE	0	0	1	1948-01-08	76	2	1	4	17.64	Underweight	4	1	0	0	0	0	0	1	1	21387
TRUE	1	0	1	1940-03-04	84	2	3	3	17.64	Underweight	1	0	0	1	0	0	0	1	1	29777
FALSE	0	0	1	1953-12-12	70	1	1	2	17.65	Underweight	1	1	0	0	0	0	0	2	2	7606
TRUE	1	0	1	1952-12-27	71	1	1	2	17.65	Underweight	4	0	0	1	0	0	0	3	2	9871
FALSE	0	0	2	1950-12-12	73	1	1	4	17.65	Underweight	1	1	0	0	0	0	0	1	1	15171
FALSE	0	0	1	1939-03-02	85	3	1	4	17.65	Underweight	4	1	0	0	0	0	0	1	1	30463
FALSE	0	0	2	1952-12-26	71	1	1	3	17.66	Underweight	4	1	0	0	0	0	0	1	1	8709
FALSE	0	0	1	1953-02-05	71	1	1	1	17.66	Underweight	4	1	0	0	0	0	0	3	2	9056
FALSE	0	0	2	1953-01-16	71	1	1	3	17.66	Underweight	1	1	0	0	0	0	0	1	1	10017
FALSE	0	0	2	1947-11-24	76	2	1	4	17.66	Underweight	2	0	1	0	0	0	0	1	1	21509
FALSE	0	0	2	1954-08-13	69	1	1	2	17.67	Underweight	4	1	0	0	0	0	0	1	1	2747
FALSE	0	0	2	1954-08-13	69	1	1	4	17.67	Underweight	1	1	0	0	0	0	0	1	1	4440
FALSE	0	0	2	1952-08-06	71	1	1	2	17.67	Underweight	1	0	0	1	0	0	0	1	1	7998
TRUE	1	0	2	1950-06-19	73	1	1	4	17.67	Underweight	1	1	0	0	0	0	0	1	1	14003
FALSE	0	0	2	1951-03-05	73	1	1	1	17.67	Underweight	1	1	0	0	0	0	0	1	1	14165
FALSE	0	0	2	1949-04-19	74	1	1	1	17.67	Underweight	1	1	0	0	0	0	0	1	1	17354
TRUE	1	0	2	1948-08-30	75	2	1	4	17.67	Underweight	1	1	0	0	0	0	0	1	1	19778
FALSE	0	0	1	1943-05-17	80	2	1	1	17.67	Underweight	1	1	0	0	0	0	0	3	2	26263
FALSE	0	0	2	1941-11-17	82	2	1	1	17.67	Underweight	4	1	0	0	0	0	0	1	1	28109
TRUE	1	0	2	1938-06-16	85	3	3	3	17.67	Underweight	2	1	0	0	0	0	0	1	1	30560
FALSE	0	0	2	1931-12-25	92	3	1	4	17.67	Underweight	1	1	0	0	0	0	0	1	1	33380
FALSE	0	0	2	1929-09-01	94	3	1	3	17.67	Underweight	4	1	0	0	0	0	0	1	1	33606
FALSE	0	0	1	1951-10-05	72	1	1	2	17.68	Underweight	1	1	0	0	0	0	0	1	1	11856
FALSE	0	0	1	1944-09-23	79	2	1	2	17.68	Underweight	1	1	0	0	0	0	0	1	1	24958
FALSE	0	0	2	1943-03-05	81	2	1	4	17.68	Underweight	3	1	0	0	0	0	0	1	1	27523
FALSE	0	0	1	1955-08-10	68	1	1	2	17.69	Underweight	1	0	1	0	0	0	0	3	1	1097
TRUE	1	0	2	1953-04-12	71	1	1	3	17.69	Underweight	1	1	0	0	0	0	0	1	1	9115
TRUE	1	0	2	1951-09-10	72	1	1	2	17.69	Underweight	1	1	0	0	0	0	0	1	1	11219
FALSE	0	0	2	1952-01-11	72	1	3	1	17.69	Underweight	1	1	0	0	0	0	0	1	4	11245
FALSE	0	0	1	1952-01-03	72	1	1	2	17.69	Underweight	1	1	0	0	0	0	0	1	1	11813
FALSE	0	0	1	1950-09-15	73	1	1	2	17.69	Underweight	1	1	0	0	0	0	0	1	1	14885
FALSE	0	0	2	1946-01-29	78	2	1	1	17.69	Underweight	4	1	0	0	0	0	0	1	1	24754
FALSE	0	0	1	1941-01-17	83	2	1	2	17.69	Underweight	4	1	0	0	0	0	0	1	1	28727
TRUE	1	0	2	1935-09-15	88	3	3	1	17.69	Underweight	4	1	0	0	0	0	0	1	1	32430
FALSE	0	0	1	1933-09-13	90	3	3	1	17.69	Underweight	4	1	0	0	0	0	0	1	1	32982
FALSE	0	0	2	1954-09-25	69	1	1	3	17.7	Underweight	1	1	0	0	0	0	0	1	1	4322
TRUE	1	0	2	1951-01-28	73	1	3	2	17.7	Underweight	1	1	0	0	0	0	0	1	1	15090
FALSE	0	0	2	1936-07-14	87	3	1	4	17.7	Underweight	1	1	0	0	0	0	0	1	1	31977
FALSE	0	0	2	1953-11-12	70	1	1	2	17.71	Underweight	1	1	0	0	0	0	0	1	1	5288
FALSE	0	0	2	1953-12-12	70	1	3	1	17.71	Underweight	1	1	0	0	0	0	0	1	1	6372
TRUE	1	0	2	1952-08-15	71	1	1	2	17.71	Underweight	4	1	0	0	0	0	0	1	1	8569
FALSE	0	0	2	1950-11-09	73	1	1	4	17.71	Underweight	4	1	0	0	0	0	0	1	1	15775
FALSE	0	0	2	1949-06-02	74	1	1	3	17.71	Underweight	1	1	0	0	0	0	0	1	1	16026
FALSE	0	0	2	1948-03-08	76	2	1	2	17.71	Underweight	1	1	0	0	0	0	0	1	1	21030
TRUE	1	0	1	1947-12-14	76	2	1	4	17.71	Underweight	1	1	0	0	0	0	0	1	1	21500
FALSE	0	0	2	1946-04-01	78	2	1	4	17.71	Underweight	1	1	0	0	0	0	0	1	1	23945
TRUE	1	0	2	1940-01-20	84	2	3	3	17.71	Underweight	4	1	0	0	0	0	0	1	1	29969
TRUE	1	0	1	1938-08-14	85	3	1	4	17.71	Underweight	4	1	0	0	0	0	0	1	1	30284
FALSE	0	0	1	1930-08-11	93	3	3	1	17.71	Underweight	1	1	0	0	0	0	0	1	1	33519
FALSE	0	0	2	1955-12-11	68	1	1	4	17.72	Underweight	1	1	0	0	0	0	0	1	1	151
FALSE	0	0	2	1955-02-10	69	1	1	2	17.72	Underweight	4	1	0	0	0	0	0	1	1	3073
TRUE	1	0	1	1950-12-09	73	1	1	3	17.72	Underweight	1	1	0	0	0	0	0	3	1	13387
TRUE	1	0	1	1947-10-17	76	2	1	3	17.72	Underweight	4	1	0	0	0	0	0	1	1	20172
TRUE	1	0	1	1947-12-04	76	2	1	3	17.72	Underweight	3	1	0	0	0	0	0	1	1	20306
TRUE	1	0	2	1946-10-24	77	2	1	4	17.72	Underweight	1	1	0	0	0	0	0	1	1	22104
FALSE	0	0	1	1946-08-15	77	2	1	4	17.72	Underweight	1	1	0	0	0	0	0	1	4	23444
FALSE	0	0	1	1944-10-10	79	2	1	2	17.72	Underweight	4	1	0	0	0	0	0	1	1	25789
FALSE	0	0	1	1939-09-20	84	2	1	1	17.72	Underweight	1	1	0	0	0	0	0	1	1	29864
FALSE	0	0	1	1939-02-10	85	3	1	3	17.72	Underweight	4	1	0	0	0	0	0	1	1	30749
FALSE	0	0	1	1937-06-13	86	3	1	3	17.72	Underweight	4	1	0	0	0	0	0	3	4	31369
TRUE	1	0	1	1934-10-02	89	3	1	4	17.72	Underweight	1	1	0	0	0	0	0	1	1	32719
FALSE	0	0	1	1955-10-05	68	1	1	4	17.73	Underweight	4	1	0	0	0	0	0	1	1	144
TRUE	1	0	2	1954-01-28	70	1	2	4	17.73	Underweight	4	1	0	0	0	0	0	1	1	5351
FALSE	0	0	2	1952-10-03	71	1	1	1	17.73	Underweight	1	1	0	0	0	0	0	1	1	8956
TRUE	1	0	2	1942-05-25	81	2	3	2	17.73	Underweight	1	0	0	1	0	0	0	1	1	27481
FALSE	0	0	2	1940-08-25	83	2	1	4	17.73	Underweight	2	1	0	0	0	0	0	1	1	28781
TRUE	1	0	2	1936-10-19	87	3	3	3	17.74	Underweight	4	0	0	1	0	0	0	1	1	31989
FALSE	0	0	2	1948-05-08	75	2	3	1	17.75	Underweight	1	1	0	0	0	0	0	1	1	18216
TRUE	1	0	2	1947-06-15	76	2	1	2	17.75	Underweight	4	1	0	0	0	0	0	1	1	20312
TRUE	1	0	1	1932-10-07	91	3	1	4	17.75	Underweight	4	1	0	0	0	0	0	1	1	33327
FALSE	0	0	2	1954-09-17	69	1	1	4	17.76	Underweight	2	1	0	0	0	0	0	1	1	4252
FALSE	0	0	1	1953-11-21	70	1	1	3	17.76	Underweight	1	1	0	0	0	0	0	3	1	4991
FALSE	0	0	1	1953-03-14	71	1	1	4	17.76	Underweight	1	1	0	0	0	0	0	1	1	9306
FALSE	0	0	1	1952-01-24	72	1	3	3	17.76	Underweight	4	1	0	0	0	0	0	3	4	12046
FALSE	0	0	1	1951-10-06	72	1	1	2	17.77	Underweight	4	1	0	0	0	0	0	3	4	11843
FALSE	0	0	1	1944-11-26	79	2	3	2	17.77	Underweight	1	1	0	0	0	0	0	1	4	25710
FALSE	0	0	2	1955-11-25	68	1	3	1	17.78	Underweight	1	1	0	0	0	0	0	1	1	6
FALSE	0	0	1	1952-12-28	71	1	1	2	17.78	Underweight	1	1	0	0	0	0	0	1	1	8341
FALSE	0	0	2	1950-04-18	73	1	3	2	17.78	Underweight	4	1	0	0	0	0	0	1	1	13538
FALSE	0	0	2	1950-10-05	73	1	1	1	17.78	Underweight	1	1	0	0	0	0	0	1	1	14105
TRUE	1	0	1	1950-12-23	73	1	1	4	17.78	Underweight	1	1	0	0	0	0	0	1	1	15435
FALSE	0	0	1	1950-01-12	74	1	1	3	17.78	Underweight	1	1	0	0	0	0	0	1	1	16019
FALSE	0	0	1	1947-02-24	77	2	1	4	17.78	Underweight	1	1	0	0	0	0	0	1	1	22654
FALSE	0	0	2	1945-09-05	78	2	3	3	17.78	Underweight	1	1	0	0	0	0	0	1	1	23802
FALSE	0	0	1	1942-09-24	81	2	1	1	17.78	Underweight	1	1	0	0	0	0	0	3	1	27384
FALSE	0	0	2	1942-04-07	82	2	3	2	17.78	Underweight	1	0	0	1	0	0	0	1	1	27822
TRUE	1	0	2	1935-07-25	88	3	3	1	17.78	Underweight	1	1	0	0	0	0	0	1	1	32503
FALSE	0	0	1	1934-08-09	89	3	1	3	17.78	Underweight	1	1	0	0	0	0	0	3	4	32582
TRUE	1	0	2	1933-02-10	91	3	1	3	17.78	Underweight	4	1	0	0	0	0	0	1	1	33277
FALSE	0	0	1	1932-09-13	91	3	1	4	17.78	Underweight	4	1	0	0	0	0	0	1	1	33326
TRUE	1	0	2	1951-03-03	73	1	1	1	17.79	Underweight	1	1	0	0	0	0	0	1	1	13659
FALSE	0	0	2	1954-10-21	69	1	1	2	17.8	Underweight	4	1	0	0	0	0	0	1	1	3220
FALSE	0	0	1	1952-09-17	71	1	1	2	17.8	Underweight	4	1	0	0	0	0	0	1	1	9496
FALSE	0	0	2	1951-08-18	72	1	1	1	17.8	Underweight	4	1	0	0	0	0	0	1	1	11671
FALSE	0	0	2	1951-10-24	72	1	3	1	17.8	Underweight	4	1	0	0	0	0	0	1	1	11859
FALSE	0	0	2	1949-12-13	74	1	1	1	17.8	Underweight	1	1	0	0	0	0	0	1	1	16425
TRUE	1	0	2	1947-09-02	76	2	1	2	17.8	Underweight	1	1	0	0	0	0	0	1	1	20222
TRUE	1	0	1	1946-01-22	78	2	1	4	17.8	Underweight	1	1	0	0	0	0	0	1	1	24210
TRUE	1	0	2	1945-11-07	78	2	1	2	17.8	Underweight	1	0	0	1	0	0	0	1	1	24613
FALSE	0	0	2	1953-05-15	70	1	1	4	17.81	Underweight	4	1	0	0	0	0	0	1	1	5488
FALSE	0	0	2	1953-12-12	70	1	3	2	17.81	Underweight	1	1	0	0	0	0	0	1	1	7262
FALSE	0	0	1	1952-08-18	71	1	1	4	17.81	Underweight	2	1	0	0	0	0	0	1	1	10636
TRUE	1	0	2	1936-01-01	88	3	3	4	17.81	Underweight	3	1	0	0	0	0	0	1	1	32444
FALSE	0	0	1	1954-10-31	69	1	1	2	17.82	Underweight	4	1	0	0	0	0	0	3	3	4548
FALSE	0	0	2	1952-07-18	71	1	1	2	17.82	Underweight	1	1	0	0	0	0	0	1	1	9249
FALSE	0	0	1	1949-02-26	75	2	1	4	17.82	Underweight	4	1	0	0	0	0	0	2	1	18498
FALSE	0	0	1	1940-11-28	83	2	1	2	17.82	Underweight	1	1	0	0	0	0	0	1	1	29147
FALSE	0	0	1	1938-12-27	85	3	1	2	17.82	Underweight	1	0	0	1	0	0	0	1	1	30526
FALSE	0	0	2	1955-10-23	68	1	1	1	17.83	Underweight	3	1	0	0	0	0	0	1	1	96
FALSE	0	0	2	1938-10-24	85	3	1	1	17.83	Underweight	4	1	0	0	0	0	0	1	1	30231
FALSE	0	0	1	1955-03-12	69	1	1	3	17.84	Underweight	1	1	0	0	0	0	0	1	1	3097
TRUE	1	0	2	1946-11-16	77	2	1	2	17.84	Underweight	4	1	0	0	0	0	0	1	1	22898
FALSE	0	0	2	1934-02-15	90	3	1	4	17.84	Underweight	2	1	0	0	0	0	0	1	1	33166
FALSE	0	0	2	1955-07-27	68	1	3	3	17.85	Underweight	1	1	0	0	0	0	0	1	1	892
TRUE	1	0	2	1955-03-24	69	1	1	2	17.85	Underweight	3	1	0	0	0	0	0	1	1	1967
TRUE	1	0	2	1955-03-17	69	1	3	3	17.85	Underweight	1	1	0	0	0	0	0	1	1	1985
FALSE	0	0	1	1953-10-04	70	1	1	3	17.85	Underweight	1	1	0	0	0	0	0	1	1	5155
FALSE	0	0	2	1953-06-24	70	1	1	4	17.85	Underweight	1	0	0	1	0	0	0	1	1	7680
FALSE	0	0	1	1951-12-21	72	1	1	3	17.85	Underweight	4	1	0	0	0	0	0	1	1	11759
TRUE	1	0	2	1950-06-18	73	1	1	2	17.85	Underweight	3	1	0	0	0	0	0	1	1	13644
FALSE	0	0	1	1951-02-11	73	1	1	1	17.85	Underweight	1	1	0	0	0	0	0	3	1	14115
FALSE	0	0	2	1950-07-16	73	1	3	1	17.85	Underweight	4	1	0	0	0	0	0	1	1	14397
FALSE	0	0	2	1949-11-14	74	1	1	2	17.85	Underweight	1	1	0	1	0	0	0	1	1	16257
FALSE	0	0	1	1947-11-22	76	2	1	1	17.85	Underweight	1	1	0	0	0	0	0	1	1	20326
TRUE	1	0	1	1944-09-27	79	2	1	1	17.85	Underweight	4	1	0	0	0	0	0	1	1	24979
TRUE	1	0	1	1944-06-26	79	2	1	2	17.85	Underweight	1	1	0	0	0	0	0	1	1	25141
FALSE	0	0	1	1940-01-03	84	2	3	2	17.85	Underweight	4	1	0	0	0	0	0	1	1	30011
FALSE	0	0	2	1937-09-18	86	3	1	4	17.85	Underweight	1	1	0	0	0	0	0	1	1	30952
TRUE	1	0	1	1953-12-24	70	1	1	2	17.86	Underweight	4	1	0	0	0	0	0	1	1	5784
FALSE	0	0	1	1952-05-04	71	1	1	3	17.86	Underweight	4	1	0	0	0	0	0	1	1	9262
FALSE	0	0	1	1950-11-18	73	1	1	2	17.86	Underweight	4	1	0	0	0	0	0	1	1	14368
FALSE	0	0	2	1948-09-02	75	2	1	3	17.86	Underweight	1	1	0	0	0	0	0	1	1	19001
TRUE	1	0	1	1945-07-07	78	2	1	2	17.86	Underweight	1	1	0	0	0	0	0	1	2	24254
FALSE	0	0	1	1946-09-27	77	2	1	2	17.87	Underweight	4	1	0	0	0	0	0	1	1	22695
FALSE	0	0	1	1953-09-26	70	1	1	3	17.88	Underweight	1	1	0	0	0	0	0	3	1	7496
FALSE	0	0	2	1950-05-25	73	1	1	3	17.88	Underweight	1	1	0	0	0	0	0	1	1	14850
FALSE	0	0	2	1947-02-03	77	2	1	3	17.88	Underweight	1	0	0	1	0	0	1	1	2	23002
FALSE	0	0	1	1945-12-06	78	2	1	2	17.88	Underweight	4	0	0	0	0	0	1	1	1	24286
FALSE	0	0	2	1932-10-10	91	3	1	1	17.88	Underweight	1	1	0	0	0	0	0	1	1	33233
FALSE	0	0	2	1955-11-06	68	1	1	4	17.9	Underweight	1	1	0	0	0	0	0	1	1	1186
TRUE	1	0	1	1955-08-22	68	1	1	4	17.9	Underweight	1	1	0	0	0	0	0	1	3	1191
TRUE	1	0	2	1954-01-02	70	1	1	3	17.9	Underweight	1	1	0	0	0	0	0	1	1	6151
FALSE	0	0	2	1954-04-05	70	1	1	1	17.9	Underweight	1	1	0	0	0	0	0	1	1	7524
FALSE	0	0	2	1952-07-09	71	1	1	2	17.9	Underweight	1	1	0	0	0	0	0	1	1	9746
FALSE	0	0	2	1950-01-31	74	1	1	1	17.9	Underweight	1	1	0	0	0	0	0	1	1	16666
FALSE	0	0	2	1950-01-03	74	1	1	2	17.9	Underweight	1	1	0	0	0	0	0	1	1	17174
FALSE	0	0	2	1948-04-15	76	2	1	2	17.9	Underweight	1	1	0	0	0	0	0	1	1	20371
TRUE	1	0	1	1948-01-26	76	2	1	4	17.9	Underweight	1	1	0	0	0	0	0	3	3	20516
TRUE	1	0	2	1947-04-13	77	2	3	1	17.9	Underweight	1	1	0	0	0	0	0	1	1	23016
TRUE	1	0	2	1947-01-26	77	2	1	3	17.9	Underweight	1	1	0	0	0	0	0	1	1	23251
TRUE	1	0	2	1942-09-24	81	2	1	4	17.9	Underweight	1	1	0	0	0	0	0	1	1	27762
FALSE	0	0	2	1941-08-06	82	2	1	4	17.9	Underweight	1	1	0	0	0	0	0	1	1	28414
TRUE	1	0	2	1936-03-28	88	3	1	3	17.9	Underweight	1	1	0	0	0	0	0	1	1	32338
FALSE	0	0	1	1954-07-01	69	1	1	3	17.91	Underweight	3	0	1	0	0	0	0	1	1	2123
FALSE	0	0	2	1953-07-27	70	1	1	2	17.91	Underweight	3	1	0	0	0	0	0	1	1	6303
FALSE	0	0	2	1953-02-06	71	1	3	1	17.91	Underweight	1	1	0	0	0	0	0	1	1	8217
TRUE	1	0	2	1952-04-09	72	1	1	2	17.91	Underweight	1	1	0	0	0	0	0	1	1	10745
TRUE	1	0	2	1951-12-11	72	1	1	4	17.91	Underweight	1	1	0	0	0	0	0	1	1	11618
FALSE	0	0	2	1951-05-23	72	1	1	2	17.91	Underweight	1	1	0	0	0	0	0	1	1	11892
FALSE	0	0	2	1950-01-08	74	1	1	1	17.91	Underweight	4	1	0	0	0	0	0	1	1	16061
FALSE	0	0	1	1939-09-25	84	2	1	4	17.91	Underweight	2	1	0	0	0	0	0	1	1	30042
FALSE	0	0	1	1938-12-30	85	3	1	1	17.91	Underweight	4	1	0	0	0	0	0	3	2	30792
TRUE	1	0	2	1952-12-10	71	1	1	3	17.92	Underweight	1	1	0	0	0	0	0	1	1	10142
FALSE	0	0	2	1951-03-28	73	1	1	4	17.92	Underweight	1	1	0	0	0	0	0	1	1	15338
FALSE	0	0	1	1935-01-30	89	3	1	4	17.92	Underweight	4	1	0	0	0	0	0	3	1	32592
FALSE	0	0	1	1955-12-28	68	1	1	3	17.93	Underweight	3	1	0	0	0	0	0	2	2	919
FALSE	0	0	1	1953-11-05	70	1	3	4	17.93	Underweight	1	1	0	0	0	0	0	1	1	6138
FALSE	0	0	2	1953-06-25	70	1	1	4	17.93	Underweight	1	1	0	0	0	0	0	1	1	7290
TRUE	1	0	1	1951-09-25	72	1	1	2	17.93	Underweight	4	1	0	0	0	0	0	3	2	12094
FALSE	0	0	2	1952-03-15	72	1	1	1	17.93	Underweight	4	1	0	0	0	0	0	1	1	13048
FALSE	0	0	1	1950-03-15	74	1	1	1	17.93	Underweight	2	1	0	0	0	0	0	1	1	16035
FALSE	0	0	2	1950-03-20	74	1	1	1	17.93	Underweight	1	1	0	0	0	0	0	1	1	16953
FALSE	0	0	1	1949-03-03	75	2	1	1	17.93	Underweight	4	1	0	0	0	0	0	2	4	19982
FALSE	0	0	1	1944-12-12	79	2	1	1	17.93	Underweight	1	1	0	0	0	0	0	3	1	24898
TRUE	1	0	2	1954-06-21	69	1	1	3	17.94	Underweight	1	1	0	0	0	0	0	1	1	1797
FALSE	0	0	2	1954-08-28	69	1	1	3	17.94	Underweight	1	0	1	0	0	0	0	1	1	2002
FALSE	0	0	2	1954-11-23	69	1	1	3	17.94	Underweight	1	1	0	0	0	0	0	1	1	3265
FALSE	0	0	2	1954-01-18	70	1	1	4	17.94	Underweight	1	0	0	1	0	0	0	1	1	5499
FALSE	0	0	2	1953-01-03	71	1	3	1	17.94	Underweight	4	1	0	0	0	0	0	1	1	8636
FALSE	0	0	2	1950-07-22	73	1	1	2	17.94	Underweight	1	1	0	0	0	0	0	1	1	13360
FALSE	0	0	2	1950-09-14	73	1	1	2	17.94	Underweight	1	1	0	0	0	0	0	1	1	13462
FALSE	0	0	2	1949-02-16	75	2	1	2	17.94	Underweight	1	1	0	0	0	0	0	1	1	18421
FALSE	0	0	2	1947-12-29	76	2	1	3	17.94	Underweight	4	1	0	0	0	0	0	1	1	20606
FALSE	0	0	1	1942-10-18	81	2	1	1	17.94	Underweight	4	1	0	0	0	0	0	3	1	27368
FALSE	0	0	2	1937-07-05	86	3	1	4	17.94	Underweight	3	1	0	0	0	0	0	1	1	31208
TRUE	1	0	1	1937-07-12	86	3	1	4	17.95	Underweight	4	1	0	0	0	0	0	1	1	31099
FALSE	0	0	1	1934-12-11	89	3	1	4	17.95	Underweight	1	1	0	0	0	0	0	1	2	32694
FALSE	0	0	1	1953-02-22	71	1	1	2	17.96	Underweight	1	1	0	0	0	0	0	3	1	9373
FALSE	0	0	1	1953-03-24	71	1	1	2	17.96	Underweight	1	1	0	0	0	0	0	1	2	9582
FALSE	0	0	1	1950-08-16	73	1	1	2	17.96	Underweight	1	1	0	0	0	0	0	3	1	14987
TRUE	1	0	2	1948-05-02	75	2	1	2	17.96	Underweight	4	1	0	0	0	0	0	1	1	19250
FALSE	0	0	2	1944-02-15	80	2	1	3	17.96	Underweight	4	1	0	0	0	0	0	1	1	26803
FALSE	0	0	1	1941-01-02	83	2	1	2	17.96	Underweight	1	1	0	0	0	0	0	1	1	29104
FALSE	0	0	1	1938-09-17	85	3	1	4	17.96	Underweight	4	1	0	0	0	0	0	1	1	30695
FALSE	0	0	1	1936-08-20	87	3	1	1	17.96	Underweight	4	1	0	0	0	0	0	3	4	32029
FALSE	0	0	2	1955-10-05	68	1	1	3	17.97	Underweight	4	1	0	0	0	0	0	1	1	60
FALSE	0	0	2	1955-07-18	68	1	1	2	17.97	Underweight	3	1	0	0	0	0	0	1	1	932
TRUE	1	0	2	1954-11-06	69	1	1	3	17.97	Underweight	1	1	0	0	0	0	0	1	1	3727
FALSE	0	0	2	1954-02-06	70	1	1	2	17.97	Underweight	1	1	0	0	0	0	0	1	1	6201
FALSE	0	0	2	1953-10-15	70	1	1	1	17.97	Underweight	1	0	0	1	0	0	0	1	1	6555
FALSE	0	0	2	1952-03-31	72	1	1	2	17.97	Underweight	4	1	0	0	0	0	0	1	1	11431
FALSE	0	0	2	1951-12-26	72	1	1	2	17.97	Underweight	4	1	0	0	0	0	0	1	1	11749
TRUE	1	0	2	1951-07-19	72	1	1	1	17.97	Underweight	1	1	0	0	0	0	0	1	1	12535
TRUE	1	0	2	1950-10-18	73	1	1	1	17.97	Underweight	1	0	0	1	0	0	0	1	1	15134
FALSE	0	0	2	1948-10-20	75	2	3	4	17.97	Underweight	1	1	0	0	0	0	0	1	1	18552
FALSE	0	0	1	1944-10-05	79	2	1	4	17.97	Underweight	1	1	0	0	0	0	0	1	1	25642
FALSE	0	0	2	1942-12-16	81	2	1	1	17.97	Underweight	1	1	0	0	0	0	0	1	1	27246
TRUE	1	0	1	1939-09-21	84	2	3	3	17.97	Underweight	1	1	0	0	0	0	0	1	4	29733
FALSE	0	0	1	1940-03-20	84	2	1	4	17.97	Underweight	1	1	0	0	0	0	0	1	1	29765
FALSE	0	0	2	1937-11-09	86	3	1	2	17.97	Underweight	4	1	0	0	0	0	0	1	1	31003
FALSE	0	0	2	1936-09-20	87	3	3	1	17.97	Underweight	4	1	0	0	0	0	0	1	1	31964
FALSE	0	0	1	1936-05-09	87	3	1	3	17.97	Underweight	1	1	0	0	0	0	0	3	1	31969
FALSE	0	0	1	1936-04-13	88	3	1	1	17.97	Underweight	1	1	0	0	0	0	0	1	1	32210
FALSE	0	0	1	1954-06-11	69	1	4	1	17.98	Underweight	4	1	0	0	0	0	0	1	1	2255
FALSE	0	0	2	1953-12-13	70	1	1	2	17.98	Underweight	1	1	0	0	0	0	0	1	1	6182
TRUE	1	0	2	1948-10-17	75	2	1	1	17.98	Underweight	1	0	0	1	0	0	0	1	1	19122
FALSE	0	0	2	1944-02-01	80	2	1	3	17.98	Underweight	3	1	0	0	0	0	0	1	1	26335
FALSE	0	0	2	1941-10-06	82	2	1	2	17.98	Underweight	1	1	0	0	0	0	0	1	1	27944
TRUE	1	0	2	1941-07-04	82	2	3	4	17.98	Underweight	1	0	0	1	0	0	0	1	1	28555
FALSE	0	0	1	1955-06-17	68	1	1	2	17.99	Underweight	4	1	0	0	0	0	0	3	2	351
FALSE	0	0	1	1954-05-10	69	1	1	3	17.99	Underweight	4	1	0	0	0	0	0	2	4	2857
FALSE	0	0	1	1952-09-05	71	1	1	1	17.99	Underweight	1	1	0	0	0	0	0	1	4	9038
FALSE	0	0	2	1951-11-12	72	1	1	2	17.99	Underweight	4	1	0	0	0	0	0	1	1	11809
FALSE	0	0	1	1945-01-26	79	2	1	2	17.99	Underweight	3	1	0	0	0	0	0	3	1	24893
FALSE	0	0	1	1942-01-04	82	2	1	4	17.99	Underweight	4	1	0	0	0	0	0	1	1	28087
TRUE	1	0	2	1940-07-30	83	2	1	3	17.99	Underweight	1	1	0	0	0	0	0	1	1	29248
TRUE	1	0	1	1940-04-13	84	2	1	4	17.99	Underweight	1	1	0	0	0	0	0	1	1	29930
TRUE	1	0	1	1939-02-15	85	3	1	3	17.99	Underweight	4	1	0	0	0	0	0	1	1	30339
FALSE	0	0	1	1931-02-16	93	3	3	2	17.99	Underweight	4	1	0	0	0	0	0	1	1	33560
FALSE	0	0	1	1955-07-17	68	1	1	2	18	Underweight	4	1	0	0	0	0	0	3	1	1397
FALSE	0	0	1	1954-11-06	69	1	1	4	18	Underweight	1	1	0	0	0	0	0	1	1	2657
TRUE	1	0	1	1949-09-11	74	1	1	2	18	Underweight	1	1	0	0	0	0	0	1	1	15891
FALSE	0	0	2	1950-03-13	74	1	1	1	18	Underweight	1	1	0	0	0	0	0	1	1	17005
FALSE	0	0	2	1947-09-06	76	2	3	4	18	Underweight	1	1	0	0	0	0	0	1	1	21585
FALSE	0	0	2	1941-11-09	82	2	1	1	18	Underweight	1	1	0	0	0	0	0	1	1	28293
FALSE	0	0	1	1938-09-27	85	3	1	1	18	Underweight	4	1	0	0	0	0	0	1	1	30228
TRUE	1	0	1	1937-01-27	87	3	1	4	18	Underweight	4	1	0	0	0	0	0	1	1	31721
FALSE	0	0	1	1935-03-12	89	3	1	4	18	Underweight	1	1	0	0	0	0	0	1	1	32803
FALSE	0	0	1	1934-04-15	90	3	1	3	18	Underweight	4	1	0	0	0	0	0	3	1	32937
TRUE	1	0	1	1955-11-05	68	1	1	4	18.01	Underweight	1	1	0	0	0	0	0	1	1	1205
TRUE	1	0	2	1952-08-10	71	1	3	2	18.01	Underweight	3	1	0	0	0	0	0	1	1	8848
FALSE	0	0	2	1943-08-04	80	2	1	4	18.01	Underweight	2	1	0	0	0	0	0	1	1	26802
FALSE	0	0	2	1950-09-05	73	1	3	1	18.02	Underweight	4	1	0	0	0	0	0	1	1	14020
FALSE	0	0	2	1951-03-10	73	1	1	2	18.02	Underweight	1	1	0	0	0	0	0	1	1	14260
FALSE	0	0	2	1948-02-05	76	2	1	1	18.02	Underweight	1	1	0	0	0	0	0	1	1	20817
FALSE	0	0	2	1943-10-11	80	2	3	1	18.02	Underweight	4	1	0	0	0	0	0	1	1	26275
FALSE	0	0	1	1934-08-27	89	3	1	4	18.02	Underweight	2	1	0	0	0	0	0	1	1	32887
TRUE	1	0	1	1933-02-05	91	3	1	1	18.02	Underweight	4	1	0	0	0	0	0	1	1	33337
FALSE	0	0	2	1954-05-05	69	1	1	4	18.03	Underweight	3	1	0	0	0	0	0	1	1	2273
FALSE	0	0	2	1953-04-27	70	1	3	1	18.03	Underweight	3	1	0	0	0	0	0	1	1	5399
TRUE	1	0	2	1953-11-09	70	1	1	2	18.03	Underweight	1	1	0	0	0	0	0	1	1	6240
FALSE	0	0	2	1952-09-09	71	1	1	3	18.03	Underweight	3	1	0	0	0	0	0	1	1	9223
FALSE	0	0	2	1952-11-18	71	1	1	1	18.03	Underweight	1	1	0	0	0	0	0	1	1	9954
FALSE	0	0	2	1951-08-26	72	1	1	1	18.03	Underweight	1	0	0	1	0	0	0	1	1	11559
TRUE	1	0	2	1951-05-18	72	1	1	4	18.03	Underweight	1	1	0	0	0	0	0	1	1	11758
FALSE	0	0	2	1952-01-02	72	1	1	3	18.03	Underweight	1	1	0	0	0	0	0	1	1	12685
FALSE	0	0	2	1952-02-21	72	1	1	2	18.03	Underweight	1	1	0	0	0	0	0	1	1	13106
FALSE	0	0	2	1949-11-03	74	1	1	3	18.03	Underweight	4	1	0	0	0	0	0	1	1	16782
TRUE	1	0	2	1943-12-08	80	2	1	1	18.03	Underweight	1	1	0	0	0	0	0	1	1	26515
FALSE	0	0	2	1943-12-26	80	2	1	1	18.03	Underweight	4	1	0	0	0	0	0	1	1	26779
TRUE	1	0	2	1942-12-15	81	2	1	1	18.03	Underweight	4	1	0	0	0	0	0	1	1	26942
FALSE	0	0	2	1941-04-11	83	2	3	1	18.03	Underweight	4	1	0	0	0	0	0	1	1	29314
TRUE	1	1	1	1938-07-01	85	3	1	4	18.03	Underweight	1	1	0	0	0	0	0	1	1	30863
TRUE	1	0	1	1934-02-18	90	3	1	1	18.03	Underweight	3	0	0	1	0	0	0	2	1	32957
FALSE	0	0	2	1955-03-04	69	1	1	4	18.05	Underweight	1	1	0	0	0	0	0	1	1	1842
FALSE	0	0	2	1949-02-12	75	2	1	1	18.05	Underweight	2	1	0	0	0	0	0	1	1	19354
FALSE	0	0	2	1954-06-28	69	1	1	3	18.06	Underweight	2	1	0	0	0	0	0	1	1	3493
FALSE	0	0	2	1950-09-11	73	1	3	1	18.06	Underweight	1	1	0	0	0	0	0	1	1	13853
FALSE	0	0	2	1938-04-23	85	3	1	3	18.06	Underweight	1	1	0	0	0	0	0	1	1	30317
FALSE	0	0	2	1934-01-06	90	3	3	2	18.06	Underweight	4	0	0	1	0	0	0	1	1	33055
FALSE	0	0	2	1955-05-26	68	1	1	2	18.07	Underweight	1	1	0	0	0	0	0	1	1	1336
TRUE	1	0	1	1955-02-01	69	1	1	4	18.07	Underweight	4	1	0	0	0	0	0	1	1	4838
FALSE	0	0	1	1953-07-18	70	1	1	1	18.07	Underweight	1	1	0	0	0	0	0	3	1	6511
TRUE	1	0	2	1954-03-15	70	1	1	2	18.07	Underweight	3	1	0	0	0	0	0	1	1	7426
FALSE	0	0	1	1953-07-19	70	1	1	2	18.07	Underweight	4	1	0	0	0	0	0	3	4	7549
FALSE	0	0	1	1953-02-02	71	1	1	2	18.07	Underweight	1	0	0	1	0	0	0	1	1	8664
TRUE	1	0	2	1951-08-21	72	1	1	3	18.07	Underweight	2	1	0	0	0	0	0	1	1	13251
FALSE	0	0	2	1951-02-13	73	1	2	2	18.07	Underweight	1	1	0	0	0	0	0	1	1	13688
TRUE	1	0	1	1947-12-20	76	2	1	1	18.07	Underweight	1	0	0	1	0	0	0	3	2	21285
FALSE	0	0	1	1945-05-10	78	2	1	1	18.07	Underweight	3	1	0	0	0	0	0	1	1	23615
TRUE	1	0	1	1945-07-09	78	2	1	1	18.07	Underweight	1	1	0	0	0	0	0	1	1	23988
FALSE	0	0	1	1944-08-18	79	2	1	1	18.07	Underweight	4	1	0	0	0	0	0	2	1	25331
FALSE	0	0	2	1945-02-15	79	2	1	4	18.07	Underweight	1	1	0	0	0	0	0	1	1	25344
FALSE	0	0	1	1941-01-03	83	2	1	1	18.07	Underweight	4	1	0	0	0	0	0	3	1	28964
FALSE	0	0	1	1940-01-19	84	2	1	4	18.07	Underweight	3	1	0	0	0	0	0	1	1	30145
FALSE	0	0	1	1939-03-29	85	3	1	2	18.07	Underweight	1	1	0	0	0	0	0	1	1	30235
TRUE	1	0	1	1938-08-21	85	3	1	4	18.07	Underweight	1	1	0	0	0	0	0	1	1	30409
FALSE	0	0	2	1935-10-12	88	3	1	1	18.07	Underweight	1	1	0	0	0	0	0	1	1	32188
FALSE	0	0	1	1934-04-25	89	3	1	4	18.07	Underweight	1	1	0	0	0	0	0	1	2	32769
FALSE	0	0	2	1955-08-25	68	1	1	2	18.08	Underweight	1	1	0	0	0	0	0	1	1	9
TRUE	1	0	2	1954-10-23	69	1	1	4	18.08	Underweight	4	0	0	1	0	0	0	1	1	4166
FALSE	0	0	2	1952-07-09	71	1	1	1	18.08	Underweight	1	1	0	0	0	0	0	1	1	8942
FALSE	0	0	2	1951-11-30	72	1	1	3	18.08	Underweight	1	1	0	0	0	0	0	1	1	12288
FALSE	0	0	2	1949-11-20	74	1	1	2	18.08	Underweight	1	1	0	0	0	0	0	1	1	15905
FALSE	0	0	2	1947-08-05	76	2	1	4	18.08	Underweight	4	0	0	1	0	0	0	1	1	21599
TRUE	1	0	2	1944-06-18	79	2	1	1	18.08	Underweight	1	1	0	0	0	0	0	1	1	25316
FALSE	0	0	2	1940-10-06	83	2	3	2	18.08	Underweight	4	1	0	0	0	0	0	1	1	29321
FALSE	0	0	2	1936-08-27	87	3	1	4	18.08	Underweight	1	1	0	0	0	0	0	1	1	31864
FALSE	0	0	2	1935-11-21	88	3	3	4	18.08	Underweight	3	0	0	1	0	0	0	1	1	32448
FALSE	0	0	2	1955-07-26	68	1	1	4	18.09	Underweight	1	1	0	0	0	0	0	1	1	277
FALSE	0	0	1	1955-02-07	69	1	1	4	18.09	Underweight	1	1	0	0	0	0	0	1	1	2957
FALSE	0	0	2	1945-12-28	78	2	1	4	18.09	Underweight	4	1	0	0	0	0	0	1	1	24582
TRUE	1	0	2	1937-05-20	86	3	3	4	18.09	Underweight	1	1	0	0	0	0	0	1	1	31278
FALSE	0	0	1	1953-11-01	70	1	1	3	18.1	Underweight	1	0	0	1	0	0	0	3	1	6996
TRUE	1	0	2	1950-08-09	73	1	1	2	18.1	Underweight	1	1	0	0	0	0	0	1	1	15060
FALSE	0	0	2	1955-08-24	68	1	3	3	18.11	Underweight	1	1	0	0	0	0	0	1	1	712
FALSE	0	0	2	1954-06-24	69	1	1	4	18.11	Underweight	1	1	0	0	0	0	0	1	1	2070
FALSE	0	0	1	1946-12-19	77	2	1	3	18.11	Underweight	1	1	0	0	0	0	0	1	1	22846
FALSE	0	0	1	1947-03-16	77	2	1	4	18.11	Underweight	1	0	0	1	0	0	0	1	1	23069
TRUE	1	0	2	1943-06-18	80	2	1	2	18.11	Underweight	4	1	0	0	0	0	0	1	1	26121
FALSE	0	0	2	1938-07-28	85	3	3	1	18.11	Underweight	4	1	0	0	0	0	0	1	1	30521
TRUE	1	0	2	1934-08-24	89	3	1	1	18.11	Underweight	1	1	0	0	0	0	0	1	1	32554
FALSE	0	0	2	1933-04-07	91	3	1	2	18.11	Underweight	1	1	0	0	0	0	0	1	1	33342
FALSE	0	0	2	1954-05-02	69	1	1	3	18.12	Underweight	1	1	0	0	0	0	0	1	1	4028
FALSE	0	0	2	1954-04-08	70	1	1	1	18.12	Underweight	1	1	0	0	0	0	0	1	1	6543
FALSE	0	0	1	1949-12-04	74	1	1	4	18.12	Underweight	1	1	0	0	0	0	0	1	1	16141
TRUE	1	0	2	1949-03-23	75	2	1	1	18.12	Underweight	4	1	0	0	0	0	0	1	1	18999
TRUE	1	0	2	1942-01-22	82	2	3	4	18.12	Underweight	4	1	0	0	0	0	0	1	1	27925
FALSE	0	0	2	1953-11-01	70	1	1	2	18.13	Underweight	1	1	0	0	0	0	0	1	4	5475
TRUE	1	0	2	1954-02-09	70	1	1	3	18.13	Underweight	1	1	0	0	0	0	0	1	1	5481
FALSE	0	0	1	1951-06-16	72	1	1	3	18.13	Underweight	1	0	0	1	0	0	0	1	1	12862
FALSE	0	0	1	1950-02-06	74	1	1	2	18.13	Underweight	1	1	0	0	0	0	0	1	1	15999
FALSE	0	0	2	1950-03-11	74	1	3	2	18.13	Underweight	1	1	0	0	0	0	0	1	1	16356
TRUE	1	0	1	1948-09-29	75	2	1	3	18.13	Underweight	1	1	0	0	0	0	0	1	1	19005
FALSE	0	0	1	1946-11-09	77	2	1	1	18.13	Underweight	4	1	0	0	0	0	0	1	1	22650
TRUE	1	0	2	1944-11-30	79	2	1	2	18.13	Underweight	1	1	0	0	0	0	0	1	1	24917
FALSE	0	0	1	1945-01-15	79	2	1	2	18.13	Underweight	1	1	0	0	0	0	0	1	1	25873
FALSE	0	0	2	1937-06-25	86	3	1	3	18.13	Underweight	1	1	0	0	0	0	0	1	1	31500
FALSE	0	0	2	1953-07-14	70	1	1	1	18.14	Underweight	4	1	0	0	0	0	0	1	1	5995
FALSE	0	0	1	1952-10-27	71	1	1	4	18.14	Underweight	1	0	0	1	0	0	0	3	1	9540
FALSE	0	0	2	1952-03-02	72	1	3	3	18.14	Underweight	1	1	0	0	0	0	0	1	1	11840
FALSE	0	0	1	1950-10-24	73	1	1	2	18.14	Underweight	1	0	1	0	0	0	0	3	2	15015
TRUE	1	0	1	1949-01-09	75	2	1	3	18.14	Underweight	1	1	0	0	0	0	0	1	1	19723
TRUE	1	0	1	1945-10-24	78	2	1	2	18.14	Underweight	1	1	0	0	0	0	0	1	1	23657
FALSE	0	0	1	1944-06-10	79	2	3	3	18.14	Underweight	4	1	0	0	0	0	0	1	1	25788
TRUE	1	0	1	1941-10-07	82	2	1	2	18.14	Underweight	1	0	1	0	0	0	0	3	3	28043
FALSE	0	0	2	1941-06-03	82	2	3	2	18.14	Underweight	1	1	0	0	0	0	0	1	1	28174
FALSE	0	0	1	1954-01-27	70	1	4	3	18.15	Underweight	4	1	0	0	0	0	0	1	1	7263
TRUE	1	0	1	1937-10-01	86	3	1	3	18.15	Underweight	2	1	0	0	0	0	0	1	1	31509
FALSE	0	0	2	1954-01-15	70	1	1	2	18.16	Underweight	1	0	0	1	0	0	0	1	1	5868
TRUE	1	0	2	1950-09-27	73	1	1	2	18.16	Underweight	1	0	0	1	0	0	0	1	1	15651
FALSE	0	0	2	1948-10-12	75	2	3	1	18.16	Underweight	1	1	0	0	0	0	0	1	1	18960
FALSE	0	0	1	1936-06-19	87	3	3	1	18.16	Underweight	1	1	0	0	0	0	0	3	4	32020
FALSE	0	0	1	1950-11-20	73	1	2	2	18.17	Underweight	1	1	0	0	0	0	0	1	1	13899
TRUE	1	0	2	1950-10-02	73	1	1	2	18.17	Underweight	2	1	0	0	0	0	0	1	1	14312
TRUE	1	0	2	1934-09-16	89	3	1	2	18.17	Underweight	1	1	0	0	0	0	0	1	1	32664
FALSE	0	0	2	1955-06-12	68	1	1	4	18.18	Underweight	1	1	0	0	0	0	0	1	1	486
FALSE	0	0	2	1955-12-06	68	1	1	3	18.18	Underweight	1	0	0	1	0	0	0	1	1	887
TRUE	1	0	2	1954-06-11	69	1	1	3	18.18	Underweight	1	1	0	0	0	0	0	1	1	2205
TRUE	1	0	2	1955-03-08	69	1	1	1	18.18	Underweight	4	1	0	0	0	0	0	1	1	2865
FALSE	0	0	2	1952-11-07	71	1	1	2	18.18	Underweight	1	1	0	0	0	0	0	1	1	9137
FALSE	0	0	2	1952-12-24	71	1	1	2	18.18	Underweight	4	1	0	0	0	0	0	1	1	9199
FALSE	0	0	2	1950-10-25	73	1	1	2	18.18	Underweight	4	1	0	0	0	0	0	1	1	13847
FALSE	0	0	2	1946-11-12	77	2	1	3	18.18	Underweight	1	0	0	1	0	0	0	1	1	22305
FALSE	0	0	2	1947-03-16	77	2	1	3	18.18	Underweight	1	1	0	0	0	0	0	1	1	22731
TRUE	1	0	2	1945-11-05	78	2	1	1	18.18	Underweight	1	1	0	0	0	0	0	1	1	23653
TRUE	1	0	2	1943-06-07	80	2	3	1	18.18	Underweight	1	1	0	0	0	0	0	1	1	26284
FALSE	0	0	2	1942-09-03	81	2	3	3	18.18	Underweight	4	1	0	0	0	0	0	1	1	27721
TRUE	1	0	2	1951-10-10	72	1	1	4	18.19	Underweight	1	1	0	0	0	0	0	1	1	12534
FALSE	0	0	2	1946-11-01	77	2	1	2	18.19	Underweight	1	1	0	0	0	0	0	1	1	22722
FALSE	0	0	2	1943-01-15	81	2	1	2	18.19	Underweight	1	1	0	0	0	0	0	1	1	27774
TRUE	1	0	2	1939-04-29	84	2	1	4	18.19	Underweight	1	1	0	0	0	0	0	1	1	30156
TRUE	1	0	1	1937-02-14	87	3	1	4	18.19	Underweight	1	1	0	0	0	0	0	1	1	31858
FALSE	0	0	2	1955-03-09	69	1	1	4	18.2	Underweight	1	1	0	0	0	0	0	1	1	2778
FALSE	0	0	2	1953-07-24	70	1	1	3	18.2	Underweight	1	1	0	0	0	0	0	1	1	5467
FALSE	0	0	2	1950-09-19	73	1	1	4	18.2	Underweight	1	1	0	0	0	0	0	1	1	15398
FALSE	0	0	2	1949-10-30	74	1	1	3	18.2	Underweight	3	1	0	0	0	0	0	1	1	16787
FALSE	0	0	2	1949-02-16	75	2	1	2	18.2	Underweight	1	1	0	0	0	0	0	1	1	19279
FALSE	0	0	1	1947-08-17	76	2	1	1	18.2	Underweight	3	1	0	0	0	0	0	1	4	20823
TRUE	1	0	2	1947-06-26	76	2	1	3	18.2	Underweight	1	1	0	0	0	0	0	1	1	21850
TRUE	1	0	2	1946-11-14	77	2	1	3	18.2	Underweight	1	1	0	0	0	0	0	1	1	22350
TRUE	1	1	2	1942-09-28	81	2	1	4	18.2	Underweight	1	1	0	0	0	0	0	1	1	27790
FALSE	0	0	1	1948-12-05	75	2	1	4	18.21	Underweight	1	0	0	1	0	0	0	1	2	18866
TRUE	1	0	1	1948-01-30	76	2	1	2	18.21	Underweight	1	1	0	0	0	0	0	1	2	20407
FALSE	0	0	2	1946-07-14	77	2	3	2	18.21	Underweight	1	1	0	0	0	0	0	1	1	23426
TRUE	1	0	2	1943-04-10	81	2	1	4	18.21	Underweight	1	1	0	0	0	0	0	1	1	27020
FALSE	0	0	2	1943-03-15	81	2	3	2	18.21	Underweight	1	1	0	0	0	0	0	1	1	27470
FALSE	0	0	2	1941-02-21	83	2	3	3	18.21	Underweight	3	1	0	0	0	0	0	1	1	29146
FALSE	0	0	2	1937-11-24	86	3	3	4	18.21	Underweight	1	1	0	0	0	0	0	1	1	31097
TRUE	1	0	1	1937-07-10	86	3	1	4	18.21	Underweight	1	1	0	0	0	0	0	1	1	31241
FALSE	0	0	1	1935-03-13	89	3	1	1	18.21	Underweight	1	1	0	0	0	0	0	1	1	32607
TRUE	1	0	2	1955-05-20	68	1	1	3	18.22	Underweight	1	1	0	0	0	0	0	1	1	656
FALSE	0	0	1	1953-12-14	70	1	1	2	18.22	Underweight	4	1	0	0	0	0	0	1	1	5141
FALSE	0	0	1	1952-12-24	71	1	1	2	18.22	Underweight	4	1	0	0	0	0	0	3	1	8881
TRUE	1	0	2	1953-04-04	71	1	1	4	18.22	Underweight	1	1	0	0	0	0	0	1	1	10034
FALSE	0	0	1	1951-08-27	72	1	1	2	18.22	Underweight	1	1	0	0	0	0	0	3	4	10794
TRUE	1	0	2	1952-02-19	72	1	1	2	18.22	Underweight	1	1	0	0	0	0	0	1	1	12300
FALSE	0	0	1	1950-04-26	73	1	3	2	18.22	Underweight	1	1	0	0	0	0	0	3	1	14109
TRUE	1	0	2	1950-02-01	74	1	1	2	18.22	Underweight	3	1	0	0	0	0	0	1	1	17387
FALSE	0	0	1	1943-10-14	80	2	1	4	18.22	Underweight	1	1	0	0	0	0	0	3	1	25992
FALSE	0	0	2	1944-01-27	80	2	1	1	18.22	Underweight	1	1	0	0	0	0	0	1	1	26740
FALSE	0	0	2	1954-08-09	69	1	1	4	18.23	Underweight	2	1	0	0	0	0	0	1	1	4084
FALSE	0	0	2	1951-11-08	72	1	1	2	18.23	Underweight	1	1	0	0	0	0	0	1	1	11459
FALSE	0	0	2	1949-05-22	74	1	1	3	18.23	Underweight	1	1	0	0	0	0	0	1	1	17095
FALSE	0	0	1	1935-12-30	88	3	1	1	18.23	Underweight	1	1	0	0	0	0	0	1	1	32240
FALSE	0	0	2	1955-11-22	68	1	1	3	18.24	Underweight	1	1	0	0	0	0	0	1	1	209
FALSE	0	0	2	1955-09-09	68	1	1	1	18.24	Underweight	4	1	0	0	0	0	0	1	1	740
FALSE	0	1	2	1954-07-18	69	1	1	1	18.24	Underweight	1	0	0	1	0	0	0	1	1	4915
TRUE	1	0	1	1953-10-01	70	1	1	4	18.25	Underweight	1	1	0	0	0	0	0	1	1	5334
FALSE	0	0	1	1950-09-12	73	1	1	2	18.25	Underweight	1	1	0	0	0	0	0	1	1	14574
FALSE	0	0	1	1946-08-16	77	2	1	1	18.25	Underweight	4	1	0	0	0	0	0	1	1	22664
TRUE	1	0	2	1946-01-26	78	2	1	4	18.25	Underweight	4	1	0	0	0	0	0	1	1	24138
FALSE	0	0	2	1941-05-16	82	2	1	3	18.25	Underweight	4	0	0	1	0	0	0	1	1	27988
TRUE	1	0	1	1931-12-15	92	3	1	4	18.25	Underweight	1	1	0	0	0	0	0	3	1	33417
FALSE	0	0	2	1953-03-12	71	1	1	1	18.26	Underweight	1	1	0	0	0	0	0	1	1	8050
FALSE	0	0	2	1952-06-30	71	1	1	2	18.26	Underweight	4	1	0	0	0	0	0	1	1	8921
TRUE	1	0	2	1949-12-07	74	1	1	2	18.26	Underweight	4	0	0	1	0	0	0	1	1	16211
TRUE	1	0	2	1949-07-14	74	1	1	2	18.26	Underweight	4	1	0	0	0	0	0	1	1	16815
TRUE	1	0	2	1948-01-12	76	2	1	3	18.26	Underweight	1	1	0	0	0	0	0	1	1	20819
TRUE	1	0	2	1947-03-27	77	2	1	2	18.26	Underweight	1	1	0	0	0	0	0	1	1	21939
FALSE	0	0	2	1943-02-02	81	2	3	1	18.26	Underweight	2	1	0	0	0	0	0	1	1	27193
FALSE	0	0	2	1942-10-04	81	2	1	1	18.26	Underweight	1	1	0	0	0	0	0	1	4	27196
TRUE	1	0	2	1940-04-21	83	2	3	1	18.26	Underweight	1	1	0	0	0	0	0	1	1	28918
FALSE	0	0	2	1939-12-24	84	2	1	2	18.26	Underweight	1	0	0	1	0	0	0	1	1	29647
FALSE	0	0	2	1940-01-13	84	2	1	4	18.26	Underweight	1	1	0	0	0	0	0	1	1	29689
TRUE	1	0	1	1937-04-28	86	3	1	1	18.26	Underweight	4	1	0	0	0	0	0	1	4	31092
FALSE	0	0	2	1937-01-02	87	3	3	1	18.26	Underweight	2	1	0	0	0	0	0	1	1	31556
FALSE	0	0	2	1936-07-24	87	3	1	4	18.26	Underweight	1	1	0	0	0	0	0	1	1	32070
FALSE	0	0	2	1936-03-01	88	3	1	1	18.26	Underweight	4	1	0	0	0	0	0	1	1	32481
FALSE	0	0	2	1934-12-29	89	3	1	4	18.26	Underweight	1	1	0	0	0	0	0	1	1	32677
TRUE	1	0	2	1933-11-13	90	3	1	3	18.26	Underweight	4	1	0	0	0	0	0	1	1	33061
TRUE	1	0	2	1933-12-10	90	3	1	1	18.26	Underweight	4	1	0	0	0	0	0	1	1	33106
TRUE	1	0	2	1930-03-15	94	3	3	1	18.26	Underweight	4	1	0	0	0	0	0	1	1	33601
FALSE	0	0	2	1955-09-16	68	1	1	4	18.27	Underweight	4	1	0	0	0	0	0	1	1	1284
TRUE	1	0	2	1953-12-06	70	1	1	4	18.27	Underweight	1	1	0	0	0	0	0	1	1	5343
FALSE	0	0	2	1951-07-20	72	1	1	2	18.27	Underweight	4	1	0	0	0	0	0	1	1	12722
TRUE	1	0	2	1940-08-08	83	2	1	3	18.27	Underweight	1	1	0	0	0	0	0	1	1	28831
FALSE	0	0	1	1954-06-07	69	1	3	4	18.28	Underweight	1	0	0	1	0	0	0	3	4	2613
FALSE	0	0	1	1950-01-08	74	1	1	4	18.28	Underweight	1	1	0	0	0	0	0	1	1	17901
FALSE	0	0	1	1954-06-02	69	1	1	1	18.29	Underweight	4	1	0	0	0	0	0	2	1	4582
FALSE	0	0	1	1954-04-14	70	1	1	3	18.29	Underweight	1	1	0	0	0	0	0	2	1	5723
FALSE	0	0	2	1951-05-28	72	1	1	2	18.29	Underweight	1	1	0	0	0	0	0	1	1	10859
TRUE	1	0	1	1949-07-10	74	1	1	2	18.29	Underweight	1	0	0	1	0	0	0	1	1	16199
FALSE	0	0	2	1949-01-25	75	2	1	3	18.29	Underweight	1	1	0	0	0	0	0	1	1	18412
TRUE	1	0	1	1948-10-04	75	2	1	3	18.29	Underweight	2	0	0	1	0	0	0	3	4	18720
TRUE	1	0	2	1946-01-07	78	2	1	1	18.29	Underweight	4	0	0	1	0	0	0	1	1	24049
FALSE	0	0	2	1944-10-12	79	2	1	1	18.29	Underweight	1	1	0	0	0	0	0	1	1	24956
FALSE	0	0	2	1943-06-10	80	2	1	4	18.29	Underweight	1	1	0	0	0	0	0	1	1	26291
FALSE	0	0	2	1940-01-18	84	2	3	1	18.29	Underweight	1	1	0	0	0	0	0	1	1	29623
FALSE	0	0	1	1937-04-10	87	3	1	3	18.29	Underweight	4	1	0	0	0	0	0	1	1	31904
TRUE	1	0	1	1955-06-08	68	1	1	3	18.3	Underweight	1	0	0	1	0	0	0	1	1	847
FALSE	0	0	2	1952-11-27	71	1	1	1	18.3	Underweight	4	1	0	0	0	0	0	1	1	8938
FALSE	0	0	2	1947-10-26	76	2	1	1	18.3	Underweight	3	1	0	0	0	0	0	3	1	20538
TRUE	1	0	1	1946-01-05	78	2	1	2	18.3	Underweight	1	1	0	0	0	0	0	3	2	24178
FALSE	0	0	1	1938-02-14	86	3	1	1	18.3	Underweight	2	1	0	0	0	0	0	2	4	31005
FALSE	0	0	1	1935-08-27	88	3	1	4	18.3	Underweight	1	1	0	0	0	0	0	1	1	32177
FALSE	0	0	2	1934-05-21	89	3	1	1	18.3	Underweight	4	1	0	0	0	0	0	1	1	32558
FALSE	0	0	2	1955-12-16	68	1	1	4	18.31	Underweight	1	1	0	0	0	0	0	1	1	1228
FALSE	0	0	2	1955-04-13	69	1	1	1	18.31	Underweight	1	1	0	0	0	0	0	1	1	2727
FALSE	0	0	2	1953-06-26	70	1	1	3	18.31	Underweight	1	1	0	0	0	0	0	1	1	6795
FALSE	0	0	2	1953-02-26	71	1	1	2	18.31	Underweight	1	1	0	0	0	0	0	1	1	8059
FALSE	0	0	2	1952-04-15	72	1	1	1	18.31	Underweight	4	1	0	0	0	0	0	1	1	10705
FALSE	0	0	2	1952-02-28	72	1	1	2	18.31	Underweight	4	1	0	0	0	0	0	1	1	12387
TRUE	1	0	2	1951-01-08	73	1	1	2	18.31	Underweight	4	1	0	0	0	0	0	1	1	13964
FALSE	0	0	2	1951-03-01	73	1	1	2	18.31	Underweight	1	1	0	0	0	0	0	1	1	14988
FALSE	0	0	2	1950-12-03	73	1	1	4	18.31	Underweight	4	1	0	0	0	0	0	1	1	15110
FALSE	0	0	2	1949-07-27	74	1	3	3	18.31	Underweight	4	1	0	0	0	0	0	1	1	15917
TRUE	1	0	1	1947-04-03	77	2	1	3	18.31	Underweight	4	0	1	0	0	0	0	1	1	22141
TRUE	1	0	2	1944-05-08	79	2	1	2	18.31	Underweight	1	1	0	0	0	0	0	1	1	25586
FALSE	0	0	1	1942-09-07	81	2	3	4	18.31	Underweight	1	0	0	1	0	0	0	1	1	27622
FALSE	0	0	2	1937-11-15	86	3	3	3	18.31	Underweight	4	1	0	0	0	0	0	1	1	31375
TRUE	1	0	2	1937-02-08	87	3	3	1	18.31	Underweight	4	0	0	1	0	0	0	1	1	31663
FALSE	0	0	2	1933-09-04	90	3	3	4	18.31	Underweight	1	1	0	0	0	0	0	1	1	33013
TRUE	1	0	1	1929-01-21	95	4	1	4	18.31	Underweight	1	0	0	1	0	0	0	1	1	33650
FALSE	0	0	2	1945-10-20	78	2	1	1	18.32	Underweight	1	1	0	0	0	0	0	1	1	24302
FALSE	0	0	1	1944-05-10	79	2	1	3	18.32	Underweight	1	1	0	0	0	0	0	1	1	25101
TRUE	1	0	1	1937-10-29	86	3	1	4	18.32	Underweight	1	1	0	0	0	0	0	1	1	31211
TRUE	1	0	1	1932-04-11	92	3	1	3	18.32	Underweight	4	1	0	0	0	0	0	1	1	33466
FALSE	0	0	2	1954-09-10	69	1	1	3	18.33	Underweight	1	1	0	0	0	0	0	1	1	2314
TRUE	1	0	2	1949-05-26	74	1	1	2	18.33	Underweight	1	1	0	0	0	0	0	1	1	17016
TRUE	1	0	2	1949-09-26	74	1	1	2	18.33	Underweight	3	0	0	1	0	0	0	1	1	17056
FALSE	0	0	2	1946-11-14	77	2	1	4	18.33	Underweight	2	1	0	0	0	0	0	1	1	22242
FALSE	0	0	2	1946-10-06	77	2	1	1	18.33	Underweight	4	1	0	0	0	0	0	1	1	23442
TRUE	1	0	1	1946-02-27	78	2	1	1	18.33	Underweight	1	1	0	0	0	0	0	1	1	24186
FALSE	0	0	2	1943-03-15	81	2	1	2	18.33	Underweight	1	0	0	1	0	0	0	1	1	27294
TRUE	1	0	2	1935-12-15	88	3	1	4	18.33	Underweight	1	1	0	0	0	0	0	1	1	32320
FALSE	0	0	2	1954-06-15	69	1	3	3	18.34	Underweight	1	1	0	0	0	0	0	1	1	3691
FALSE	0	0	2	1953-08-23	70	1	1	3	18.34	Underweight	4	1	0	0	0	0	0	1	1	5187
FALSE	0	0	1	1954-02-22	70	1	1	3	18.34	Underweight	1	1	0	0	0	0	0	1	1	7561
TRUE	1	1	1	1950-07-01	73	1	1	2	18.34	Underweight	4	1	0	0	0	0	0	1	1	15813
FALSE	0	0	1	1948-10-17	75	2	1	3	18.34	Underweight	1	1	0	0	0	0	0	1	2	18426
FALSE	0	0	1	1947-09-27	76	2	1	4	18.34	Underweight	1	1	0	0	0	0	0	1	4	21461
TRUE	1	0	2	1944-10-23	79	2	3	2	18.34	Underweight	1	1	0	0	0	0	0	1	1	24890
FALSE	0	0	1	1937-06-22	86	3	1	4	18.34	Underweight	1	1	0	0	0	0	0	1	1	31255
FALSE	0	0	2	1947-01-03	77	2	1	1	18.35	Underweight	4	1	0	0	0	0	0	1	1	22069
TRUE	1	0	1	1946-10-26	77	2	1	3	18.35	Underweight	4	1	0	0	0	0	0	1	1	22749
FALSE	0	0	1	1942-10-27	81	2	1	3	18.35	Underweight	1	1	0	0	0	0	0	1	1	26986
FALSE	0	0	2	1955-11-27	68	1	1	2	18.36	Underweight	1	1	0	0	0	0	0	1	1	1540
FALSE	0	0	2	1954-09-03	69	1	1	3	18.36	Underweight	2	1	0	0	0	0	0	1	1	2330
TRUE	1	0	1	1953-03-08	71	1	1	2	18.36	Underweight	2	1	0	0	0	0	0	2	3	10607
TRUE	1	0	2	1951-10-07	72	1	1	2	18.36	Underweight	4	1	0	0	0	0	0	1	1	12690
FALSE	0	0	1	1951-12-27	72	1	1	4	18.36	Underweight	2	1	0	0	0	0	0	1	1	13246
FALSE	0	0	1	1950-11-13	73	1	1	2	18.36	Underweight	1	1	0	0	0	0	0	2	1	15316
FALSE	0	0	1	1950-09-29	73	1	1	1	18.36	Underweight	4	1	0	0	0	0	0	1	4	15591
FALSE	0	0	2	1949-12-28	74	1	1	1	18.36	Underweight	1	1	0	0	0	0	0	1	1	16516
TRUE	1	0	2	1948-06-24	75	2	1	4	18.36	Underweight	1	1	0	0	0	0	0	1	1	19039
FALSE	0	0	2	1948-07-21	75	2	1	1	18.36	Underweight	1	1	0	0	0	0	0	1	1	19066
FALSE	0	0	1	1948-12-01	75	2	1	1	18.36	Underweight	4	1	0	0	0	0	0	3	4	19344
FALSE	0	0	2	1948-04-01	76	2	1	1	18.36	Underweight	1	1	0	0	0	0	0	1	1	20765
FALSE	0	0	1	1947-12-28	76	2	1	3	18.36	Underweight	1	1	0	0	0	0	0	3	4	20803
FALSE	0	0	1	1947-09-27	76	2	1	3	18.36	Underweight	1	1	0	0	0	0	0	1	4	21200
FALSE	0	0	1	1947-01-22	77	2	1	1	18.36	Underweight	2	1	0	0	0	0	0	3	4	23085
FALSE	0	0	1	1940-11-29	83	2	1	4	18.36	Underweight	1	1	0	0	0	0	0	1	1	29194
TRUE	1	0	1	1939-08-24	84	2	1	3	18.36	Underweight	1	1	0	0	0	0	0	1	1	29569
FALSE	0	0	2	1938-08-09	85	3	1	4	18.36	Underweight	1	1	0	0	0	0	0	1	1	30285
FALSE	0	0	2	1936-07-23	87	3	3	1	18.36	Underweight	4	1	0	0	0	0	0	1	1	31955
TRUE	1	0	1	1935-07-10	88	3	3	1	18.36	Underweight	4	1	0	0	0	0	0	1	1	32431
TRUE	1	0	2	1935-02-10	89	3	3	1	18.36	Underweight	1	1	0	0	0	0	0	1	1	32552
FALSE	0	0	2	1955-04-19	68	1	1	3	18.37	Underweight	1	1	0	0	0	0	0	1	1	860
FALSE	0	0	2	1955-08-26	68	1	1	1	18.37	Underweight	1	1	0	0	0	0	0	1	1	1169
FALSE	0	0	1	1954-11-14	69	1	1	2	18.37	Underweight	4	1	0	0	0	0	0	1	1	2211
TRUE	1	0	2	1954-09-07	69	1	1	3	18.37	Underweight	1	1	0	0	0	0	0	1	1	4315
TRUE	1	0	2	1954-04-02	70	1	1	3	18.37	Underweight	1	1	0	0	0	0	0	1	1	4971
FALSE	0	0	2	1954-01-14	70	1	3	1	18.37	Underweight	1	1	0	0	0	0	0	1	1	6824
FALSE	0	0	1	1953-12-23	70	1	1	3	18.37	Underweight	4	1	0	0	0	0	0	1	1	7069
FALSE	0	0	1	1952-07-03	71	1	1	2	18.37	Underweight	1	1	0	0	0	0	0	3	4	7971
TRUE	1	0	1	1953-01-09	71	1	1	2	18.37	Underweight	1	1	0	0	0	0	0	1	1	8511
TRUE	1	0	1	1950-04-24	73	1	1	2	18.37	Underweight	3	1	0	0	0	0	0	1	1	13421
FALSE	0	0	2	1951-02-20	73	1	1	1	18.37	Underweight	1	1	0	0	0	0	0	1	1	15009
FALSE	0	0	1	1949-11-09	74	1	1	4	18.37	Underweight	1	1	0	0	0	0	0	1	1	15849
TRUE	1	0	1	1948-09-15	75	2	3	1	18.37	Underweight	1	1	0	0	0	0	0	1	1	19366
FALSE	0	0	2	1948-12-21	75	2	1	3	18.37	Underweight	1	1	0	0	0	0	0	1	1	19828
FALSE	0	0	1	1947-05-26	76	2	1	1	18.37	Underweight	4	1	0	0	0	0	0	3	1	20664
FALSE	0	0	1	1947-02-24	77	2	1	3	18.37	Underweight	1	1	0	0	0	0	0	3	1	21971
FALSE	0	0	2	1945-04-09	79	2	1	1	18.37	Underweight	1	1	0	0	0	0	0	1	1	25427
FALSE	0	0	1	1942-05-22	81	2	1	4	18.37	Underweight	1	1	0	0	0	0	0	1	1	27242
FALSE	0	0	2	1942-09-05	81	2	1	1	18.37	Underweight	4	1	0	0	0	0	0	1	1	27247
TRUE	1	0	1	1943-02-04	81	2	3	3	18.37	Underweight	4	0	1	0	0	0	1	3	1	27673
FALSE	0	0	2	1941-12-17	82	2	1	1	18.37	Underweight	3	1	0	0	0	0	0	1	1	28095
FALSE	0	0	2	1941-11-24	82	2	3	1	18.37	Underweight	1	1	0	0	0	0	0	1	1	28602
FALSE	0	0	1	1941-01-15	83	2	1	1	18.37	Underweight	4	1	0	0	0	0	0	1	2	28913
TRUE	1	0	2	1940-11-03	83	2	1	4	18.37	Underweight	2	1	0	0	0	0	0	1	1	29295
FALSE	0	0	2	1938-07-08	85	3	1	1	18.37	Underweight	4	1	0	0	0	0	0	1	1	30345
FALSE	0	0	2	1938-08-25	85	3	1	1	18.37	Underweight	1	1	0	0	0	0	0	1	1	30450
TRUE	1	1	2	1937-10-08	86	3	3	1	18.37	Underweight	1	1	0	0	0	0	0	1	1	31525
FALSE	0	0	1	1937-03-17	87	3	1	2	18.37	Underweight	1	1	0	0	0	0	0	1	1	31539
TRUE	1	0	2	1935-11-17	88	3	3	1	18.37	Underweight	3	1	0	0	0	0	0	1	1	32417
TRUE	1	0	1	1935-01-06	89	3	1	4	18.37	Underweight	1	1	0	0	0	0	0	1	1	32598
FALSE	0	0	2	1933-07-24	90	3	3	1	18.37	Underweight	4	1	0	0	0	0	0	1	1	32927
TRUE	1	0	1	1933-02-24	91	3	1	1	18.37	Underweight	4	1	0	0	0	0	0	1	1	33201
FALSE	0	0	1	1932-01-28	92	3	1	4	18.37	Underweight	1	1	0	0	0	0	0	1	1	33374
FALSE	0	0	2	1945-09-03	78	2	1	1	18.38	Underweight	1	1	0	0	0	0	0	1	1	24230
FALSE	0	0	2	1944-05-17	79	2	1	3	18.38	Underweight	1	0	0	1	0	0	0	1	1	25215
FALSE	0	0	1	1933-11-16	90	3	3	4	18.38	Underweight	1	1	0	0	0	0	0	1	1	33113
TRUE	1	0	1	1930-11-11	93	3	1	4	18.38	Underweight	1	1	0	0	0	0	0	2	1	33505
TRUE	1	0	1	1953-03-04	71	1	1	2	18.39	Underweight	1	1	0	0	0	0	0	3	4	8844
FALSE	0	0	2	1951-12-12	72	1	3	1	18.39	Underweight	1	1	0	0	0	0	0	1	1	11980
FALSE	0	0	1	1951-02-11	73	1	1	3	18.39	Underweight	1	1	0	0	0	0	0	3	4	14465
TRUE	1	0	2	1948-06-01	75	2	3	1	18.39	Underweight	1	1	0	0	0	0	0	1	1	18245
FALSE	0	0	2	1944-12-16	79	2	1	3	18.39	Underweight	1	1	0	0	0	0	0	1	1	25469
FALSE	0	0	1	1955-10-24	68	1	3	2	18.4	Underweight	1	1	0	0	0	0	0	1	1	1280
TRUE	1	0	2	1953-12-07	70	1	1	3	18.4	Underweight	1	1	0	0	0	0	0	1	1	5895
FALSE	0	0	2	1952-04-21	71	1	1	3	18.4	Underweight	1	1	0	0	0	0	0	1	1	9545
TRUE	1	0	1	1953-02-21	71	1	3	2	18.4	Underweight	1	1	0	0	0	0	0	1	1	9948
FALSE	0	0	2	1950-12-22	73	1	1	1	18.4	Underweight	1	1	0	0	0	0	0	1	1	14552
TRUE	1	0	1	1948-10-01	75	2	1	2	18.4	Underweight	1	1	0	0	0	0	0	1	1	19143
TRUE	1	0	2	1946-11-06	77	2	1	2	18.4	Underweight	4	0	0	1	0	0	0	1	1	23007
FALSE	0	0	1	1938-04-13	86	3	1	4	18.4	Underweight	4	1	0	0	0	0	0	1	1	31421
FALSE	0	0	2	1953-07-12	70	1	1	4	18.41	Underweight	4	1	0	0	0	0	0	1	1	5211
FALSE	0	0	2	1949-03-01	75	2	1	2	18.41	Underweight	4	1	0	0	0	0	0	1	1	19373
TRUE	1	0	2	1946-11-24	77	2	1	4	18.41	Underweight	1	1	0	0	0	0	0	1	1	22734
TRUE	1	0	2	1938-09-19	85	3	1	2	18.41	Underweight	1	1	0	0	0	0	0	1	1	30205
TRUE	1	0	2	1938-11-27	85	3	1	3	18.41	Underweight	3	1	0	0	0	0	0	1	1	30258
FALSE	0	0	1	1936-12-08	87	3	3	4	18.41	Underweight	1	1	0	0	0	0	0	1	1	31628
FALSE	0	0	2	1954-12-08	69	1	1	1	18.42	Underweight	4	1	0	0	0	0	0	1	1	2498
FALSE	0	0	1	1954-12-15	69	1	1	1	18.42	Underweight	1	1	0	0	0	0	0	3	4	3742
FALSE	0	0	2	1954-01-20	70	1	1	4	18.42	Underweight	1	1	0	0	0	0	0	1	1	6165
FALSE	0	0	1	1950-06-25	73	1	1	2	18.42	Underweight	1	1	0	0	0	0	0	1	1	13355
FALSE	0	0	1	1948-04-18	75	2	1	3	18.42	Underweight	3	1	0	0	0	0	0	3	1	19789
FALSE	0	0	2	1946-07-10	77	2	1	4	18.42	Underweight	1	1	0	0	0	0	0	1	1	23172
FALSE	0	0	1	1941-02-19	83	2	1	4	18.42	Underweight	4	1	0	0	0	0	0	1	1	28939
FALSE	0	0	1	1940-04-02	84	2	1	2	18.42	Underweight	1	1	0	0	0	0	0	3	2	29709
TRUE	1	0	1	1938-10-23	85	3	1	4	18.42	Underweight	1	1	0	0	0	0	0	1	1	30319
TRUE	1	0	2	1937-07-21	86	3	1	4	18.42	Underweight	2	1	0	0	0	0	0	1	1	30983
FALSE	0	0	2	1932-11-15	91	3	3	4	18.42	Underweight	4	1	0	0	0	0	0	1	1	33303
FALSE	0	0	2	1955-01-06	69	1	3	3	18.43	Underweight	1	1	0	0	0	0	0	1	4	3609
FALSE	0	0	2	1954-04-26	69	1	1	2	18.43	Underweight	1	1	0	0	0	0	0	1	1	4441
FALSE	0	0	2	1952-04-22	71	1	1	2	18.43	Underweight	1	1	0	0	0	0	0	1	1	10116
FALSE	0	0	1	1949-05-20	74	1	1	4	18.43	Underweight	1	1	0	0	0	0	0	1	1	16198
FALSE	0	0	2	1949-09-02	74	1	1	3	18.43	Underweight	1	1	0	0	0	0	0	1	1	17641
FALSE	0	0	2	1947-07-28	76	2	3	3	18.43	Underweight	4	1	0	0	0	0	0	1	1	21809
TRUE	1	0	2	1944-09-17	79	2	1	2	18.43	Underweight	3	1	0	0	0	0	0	1	1	24939
FALSE	0	0	2	1940-09-13	83	2	3	3	18.43	Underweight	1	0	1	0	0	0	0	1	1	29431
TRUE	1	0	2	1937-09-08	86	3	1	1	18.43	Underweight	4	1	0	0	0	0	0	1	1	30910
FALSE	0	0	2	1934-05-02	89	3	3	2	18.43	Underweight	4	1	0	0	0	0	0	1	1	32791
TRUE	1	0	2	1933-12-11	90	3	1	4	18.43	Underweight	4	1	0	0	0	0	0	1	1	32911
FALSE	0	0	2	1954-11-15	69	1	1	2	18.44	Underweight	1	1	0	0	0	0	0	1	1	2036
FALSE	0	0	2	1955-02-24	69	1	1	1	18.44	Underweight	1	1	0	0	0	0	0	1	1	2085
FALSE	0	0	2	1954-11-27	69	1	3	4	18.44	Underweight	4	1	0	0	0	0	0	1	1	3271
TRUE	1	1	1	1954-08-06	69	1	1	2	18.44	Underweight	4	1	0	0	0	0	0	3	1	4893
FALSE	0	0	1	1954-03-04	70	1	1	2	18.44	Underweight	1	1	0	0	0	0	0	1	1	5138
FALSE	0	1	1	1953-09-29	70	1	1	4	18.44	Underweight	1	1	0	0	0	0	0	1	1	7919
FALSE	0	0	2	1949-08-12	74	1	3	4	18.44	Underweight	1	0	0	1	0	0	0	1	1	16633
FALSE	0	0	1	1950-03-08	74	1	1	4	18.44	Underweight	1	1	0	0	0	0	0	1	2	17160
FALSE	0	0	1	1947-12-06	76	2	1	3	18.44	Underweight	1	1	0	0	0	0	0	1	1	21105
TRUE	1	0	1	1944-04-12	80	2	1	3	18.44	Underweight	4	1	0	0	0	0	0	1	1	26425
TRUE	1	0	1	1942-06-16	81	2	1	2	18.44	Underweight	1	1	0	0	0	0	0	1	1	27442
TRUE	1	0	2	1942-01-16	82	2	1	4	18.44	Underweight	1	1	0	0	0	0	0	1	1	28648
FALSE	0	0	1	1940-11-16	83	2	1	4	18.44	Underweight	1	1	0	0	0	0	0	1	1	29175
TRUE	1	0	1	1940-02-24	84	2	1	4	18.44	Underweight	1	1	0	0	0	0	0	1	1	29492
FALSE	0	0	2	1932-05-04	91	3	3	3	18.44	Underweight	4	1	0	0	0	0	0	1	1	33240
FALSE	0	0	1	1933-01-02	91	3	1	4	18.44	Underweight	1	1	0	0	0	0	0	3	2	33296
FALSE	0	0	2	1955-08-02	68	1	2	3	18.45	Underweight	1	1	0	0	0	0	0	1	1	1119
FALSE	0	0	2	1950-05-18	73	1	4	4	18.45	Underweight	4	1	0	0	0	0	0	1	1	13824
FALSE	0	0	1	1950-12-28	73	1	1	2	18.45	Underweight	3	1	0	0	0	0	0	1	1	15770
TRUE	1	0	1	1948-03-07	76	2	1	4	18.45	Underweight	1	1	0	0	0	0	0	1	1	21625
FALSE	0	0	2	1951-02-23	73	1	1	3	18.46	Underweight	1	1	0	0	0	0	0	1	1	13629
FALSE	0	0	1	1950-12-10	73	1	1	2	18.46	Underweight	4	1	0	0	0	0	0	3	1	14877
TRUE	1	0	2	1948-09-24	75	2	1	4	18.46	Underweight	1	1	0	0	0	0	0	1	1	19931
FALSE	0	0	1	1947-01-02	77	2	1	3	18.46	Underweight	4	1	0	0	0	0	0	1	1	22691
FALSE	0	0	1	1953-12-12	70	1	1	4	18.47	Underweight	1	1	0	0	0	0	0	1	1	5636
TRUE	1	0	1	1952-04-28	71	1	1	2	18.47	Underweight	2	1	0	0	0	0	0	1	1	9664
FALSE	0	0	2	1951-08-12	72	1	1	4	18.47	Underweight	1	1	0	0	0	0	0	1	1	12087
TRUE	1	0	1	1947-03-17	77	2	1	3	18.47	Underweight	1	0	1	0	0	0	0	1	1	22316
FALSE	0	0	1	1941-05-30	82	2	3	2	18.47	Underweight	1	1	0	0	0	0	0	1	1	28206
TRUE	1	0	2	1937-07-07	86	3	1	4	18.47	Underweight	1	1	0	0	0	0	0	1	1	31277
TRUE	1	0	1	1934-07-01	89	3	1	4	18.47	Underweight	3	1	0	0	0	0	0	1	1	32631
TRUE	1	0	1	1951-05-25	72	1	1	1	18.48	Underweight	1	0	1	0	1	1	0	3	4	11989
TRUE	1	0	1	1947-12-23	76	2	1	1	18.48	Underweight	1	1	0	0	0	0	0	3	2	20543
TRUE	1	0	2	1955-12-15	68	1	1	1	18.49	Underweight	1	1	0	0	0	0	0	1	1	1358
FALSE	0	0	2	1955-02-07	69	1	1	3	18.49	Underweight	1	1	0	0	0	0	0	1	1	1727
FALSE	0	0	2	1954-07-20	69	1	3	2	18.49	Underweight	1	1	0	0	0	0	0	1	1	1730
FALSE	0	0	2	1955-01-09	69	1	1	2	18.49	Underweight	1	1	0	0	0	0	0	1	1	3501
FALSE	0	0	2	1954-10-18	69	1	1	3	18.49	Underweight	1	1	0	1	0	0	0	1	1	4372
TRUE	1	0	2	1952-04-28	71	1	1	2	18.49	Underweight	1	1	0	0	0	0	0	1	1	7955
TRUE	1	0	2	1953-03-25	71	1	1	3	18.49	Underweight	1	1	0	0	0	0	0	1	1	9707
FALSE	0	0	2	1952-12-16	71	1	1	1	18.49	Underweight	1	1	0	0	0	0	0	1	1	9794
FALSE	0	0	1	1951-06-05	72	1	1	2	18.49	Underweight	1	1	0	0	0	0	0	1	1	11806
TRUE	1	0	2	1951-01-06	73	1	1	2	18.49	Underweight	1	1	0	0	0	0	0	1	1	13632
FALSE	0	0	2	1951-02-11	73	1	1	4	18.49	Underweight	3	1	0	0	0	0	0	1	1	14186
FALSE	0	0	2	1950-08-22	73	1	1	1	18.49	Underweight	1	1	0	0	0	0	0	1	1	14823
FALSE	0	0	2	1949-10-30	74	1	1	4	18.49	Underweight	1	1	0	0	0	0	0	1	1	16747
FALSE	0	0	2	1948-01-25	76	2	1	2	18.49	Underweight	1	1	0	0	0	0	0	1	1	20848
FALSE	0	0	2	1947-11-25	76	2	3	2	18.49	Underweight	1	1	0	0	0	0	0	1	1	21774
TRUE	1	0	2	1942-03-20	82	2	1	3	18.49	Underweight	4	1	0	0	0	0	0	1	1	28454
FALSE	0	0	1	1938-09-20	85	3	1	4	18.49	Underweight	1	1	0	0	0	0	0	1	1	30643
FALSE	0	0	1	1938-11-11	85	3	1	1	18.49	Underweight	4	1	0	0	0	0	0	3	1	30830
FALSE	0	0	1	1937-07-11	86	3	1	1	18.49	Underweight	1	1	0	0	0	0	0	2	4	31091
FALSE	0	0	2	1930-12-30	93	3	1	4	18.49	Underweight	1	1	0	0	0	0	0	1	1	33504
TRUE	1	0	2	1954-11-07	69	1	1	4	18.5	Normal weight	1	1	0	0	0	0	0	1	1	3229
FALSE	0	0	1	1952-06-14	71	1	1	2	18.5	Normal weight	1	0	1	0	0	0	0	3	4	9431
FALSE	0	0	1	1948-01-25	76	2	1	2	18.5	Normal weight	1	1	0	0	0	0	0	3	1	20566
FALSE	0	0	2	1945-10-24	78	2	1	3	18.5	Normal weight	1	1	0	0	0	0	0	1	1	24263
TRUE	1	0	2	1940-01-21	84	2	1	3	18.5	Normal weight	4	1	0	0	0	0	0	1	1	29772
FALSE	0	0	1	1937-12-24	86	3	1	4	18.5	Normal weight	1	1	0	0	0	0	0	1	1	30960
FALSE	0	0	2	1935-08-23	88	3	1	4	18.5	Normal weight	1	1	0	0	0	0	0	1	1	32298
FALSE	0	0	2	1953-12-10	70	1	1	4	18.51	Normal weight	1	1	0	0	0	0	0	1	1	5541
FALSE	0	0	1	1953-04-08	71	1	1	1	18.51	Normal weight	4	1	0	0	0	0	0	3	2	8453
FALSE	0	0	1	1951-07-14	72	1	1	2	18.51	Normal weight	1	1	0	0	0	0	0	1	1	12254
TRUE	1	0	1	1950-11-28	73	1	1	2	18.51	Normal weight	1	1	0	0	0	0	0	3	4	13724
FALSE	0	0	2	1950-12-14	73	1	1	4	18.51	Normal weight	1	1	0	0	0	0	0	1	1	15350
FALSE	0	0	2	1950-03-05	74	1	3	4	18.51	Normal weight	4	0	0	1	0	0	0	1	1	17325
FALSE	0	0	2	1947-08-15	76	2	1	1	18.51	Normal weight	1	1	0	0	0	0	0	1	1	20219
TRUE	1	0	1	1946-12-17	77	2	1	1	18.51	Normal weight	1	1	0	0	0	0	0	3	1	23447
FALSE	0	0	2	1944-06-04	79	2	3	2	18.51	Normal weight	1	1	0	0	0	0	0	1	1	25262
FALSE	0	0	2	1944-08-28	79	2	1	2	18.51	Normal weight	1	1	0	0	0	0	0	1	1	25896
FALSE	0	0	2	1941-09-09	82	2	1	4	18.51	Normal weight	1	1	0	0	0	0	0	1	1	28352
FALSE	0	0	2	1938-05-27	85	3	1	4	18.51	Normal weight	4	1	0	0	0	0	0	1	1	30684
TRUE	1	0	2	1936-12-17	87	3	3	1	18.51	Normal weight	1	0	0	1	0	0	0	1	1	31642
FALSE	0	0	2	1935-06-27	88	3	3	4	18.51	Normal weight	1	1	0	0	0	0	0	1	1	32385
TRUE	1	0	2	1933-09-10	90	3	3	1	18.51	Normal weight	1	1	0	0	0	0	0	1	1	32975
FALSE	0	0	2	1954-06-16	69	1	1	4	18.52	Normal weight	1	1	0	1	0	0	0	1	1	2170
FALSE	0	0	2	1954-12-15	69	1	1	2	18.52	Normal weight	1	1	0	0	0	0	0	1	1	3552
FALSE	0	0	2	1954-09-12	69	1	1	2	18.52	Normal weight	1	1	0	0	0	0	0	1	1	3808
FALSE	0	0	1	1954-09-14	69	1	3	1	18.52	Normal weight	4	1	0	0	0	0	0	3	1	4395
FALSE	0	0	1	1953-07-25	70	1	1	4	18.52	Normal weight	1	1	0	0	0	0	0	2	1	7070
FALSE	0	0	1	1952-05-24	71	1	1	4	18.52	Normal weight	4	1	0	0	0	0	0	1	1	8524
FALSE	0	0	2	1953-03-04	71	1	1	4	18.52	Normal weight	1	1	0	0	0	0	0	1	1	10015
FALSE	0	0	1	1951-08-21	72	1	1	1	18.52	Normal weight	4	1	0	0	0	0	0	1	1	11781
TRUE	1	0	1	1948-09-15	75	2	1	2	18.52	Normal weight	4	1	0	0	0	0	0	3	1	19079
FALSE	0	0	2	1948-11-20	75	2	1	4	18.52	Normal weight	1	1	0	0	0	0	0	1	1	19670
TRUE	1	0	2	1944-11-26	79	2	1	4	18.52	Normal weight	1	1	0	0	0	0	0	1	1	25360
TRUE	1	0	1	1939-11-21	84	2	1	4	18.52	Normal weight	1	1	0	0	0	0	0	1	1	29568
TRUE	1	0	2	1939-10-08	84	2	1	4	18.52	Normal weight	3	1	0	0	0	0	0	1	1	30153
FALSE	0	0	1	1937-08-18	86	3	1	3	18.52	Normal weight	4	1	0	0	0	0	0	1	1	30986
FALSE	0	0	1	1955-03-15	69	1	1	1	18.53	Normal weight	4	1	0	0	0	0	0	3	4	3521
FALSE	0	0	1	1954-02-11	70	1	1	3	18.53	Normal weight	1	0	0	1	0	0	0	3	1	7548
FALSE	0	0	2	1951-10-22	72	1	1	2	18.53	Normal weight	4	1	0	0	0	0	0	1	1	11883
FALSE	0	0	2	1949-08-31	74	1	1	3	18.53	Normal weight	1	1	0	0	0	0	0	1	1	17830
TRUE	1	0	2	1936-05-02	87	3	3	1	18.53	Normal weight	1	1	0	0	0	0	0	1	1	31749
FALSE	0	0	1	1955-10-16	68	1	1	4	18.54	Normal weight	1	0	0	1	0	0	0	1	1	563
FALSE	0	0	2	1954-10-08	69	1	1	1	18.54	Normal weight	1	1	0	0	0	0	0	1	1	3213
FALSE	0	0	2	1953-01-15	71	1	3	1	18.54	Normal weight	4	1	0	0	0	0	0	1	1	9578
FALSE	0	0	2	1952-02-11	72	1	1	1	18.54	Normal weight	3	1	0	0	0	0	0	1	1	11816
TRUE	1	0	1	1950-02-10	74	1	1	2	18.54	Normal weight	1	1	0	0	0	0	0	3	1	16324
FALSE	0	0	2	1949-07-02	74	1	1	2	18.54	Normal weight	1	1	0	0	0	0	0	1	1	16884
FALSE	0	0	1	1955-12-12	68	1	1	4	18.55	Normal weight	4	1	0	0	0	0	0	1	1	192
FALSE	0	0	2	1955-04-10	69	1	1	3	18.55	Normal weight	1	1	0	0	0	0	0	1	1	2177
TRUE	1	0	2	1954-01-06	70	1	2	4	18.55	Normal weight	2	0	0	1	0	0	0	1	1	7193
FALSE	0	0	1	1952-04-18	71	1	1	1	18.55	Normal weight	4	1	0	0	0	0	0	1	1	9506
TRUE	1	0	2	1951-08-06	72	1	1	1	18.55	Normal weight	4	1	0	0	0	0	0	1	1	11294
FALSE	0	0	2	1949-12-30	74	1	1	1	18.55	Normal weight	4	1	0	0	0	0	0	1	1	15980
TRUE	1	0	2	1948-11-27	75	2	3	1	18.55	Normal weight	3	1	0	0	0	0	0	1	1	18223
FALSE	0	0	1	1948-11-13	75	2	1	4	18.55	Normal weight	1	1	0	0	0	0	0	1	2	19629
TRUE	1	0	2	1947-01-19	77	2	1	1	18.55	Normal weight	1	1	0	0	0	0	0	1	1	21992
FALSE	0	0	2	1946-05-19	77	2	1	1	18.55	Normal weight	1	1	0	0	0	0	0	1	1	22487
FALSE	0	0	2	1944-02-27	80	2	3	1	18.55	Normal weight	1	1	0	0	0	0	0	1	1	26358
FALSE	0	0	2	1941-04-17	82	2	1	1	18.55	Normal weight	1	1	0	0	0	0	0	1	1	28443
TRUE	1	0	2	1938-03-20	86	3	1	4	18.55	Normal weight	1	1	0	0	0	0	0	1	1	31281
FALSE	0	0	2	1936-06-25	87	3	1	1	18.55	Normal weight	1	1	0	0	0	0	0	1	1	31790
FALSE	0	0	1	1927-11-18	96	4	3	4	18.55	Normal weight	4	1	0	0	0	0	0	1	1	33708
FALSE	0	0	2	1955-07-03	68	1	1	4	18.56	Normal weight	4	1	0	0	0	0	0	1	1	187
TRUE	1	0	1	1951-10-24	72	1	1	2	18.56	Normal weight	4	1	0	0	0	0	0	1	1	10839
FALSE	0	0	2	1951-12-12	72	1	3	2	18.56	Normal weight	1	1	0	0	0	0	0	1	1	10910
FALSE	0	0	2	1947-04-03	77	2	1	4	18.56	Normal weight	1	1	0	0	0	0	0	1	1	22045
FALSE	0	0	1	1940-10-02	83	2	1	4	18.56	Normal weight	1	1	0	0	0	0	0	1	1	28796
TRUE	1	0	1	1940-10-29	83	2	1	4	18.56	Normal weight	1	1	0	0	0	0	0	1	1	29351
FALSE	0	0	1	1939-11-13	84	2	1	4	18.56	Normal weight	1	1	0	0	0	0	0	1	1	30064
TRUE	1	0	1	1936-12-26	87	3	1	3	18.56	Normal weight	4	1	0	0	0	0	0	1	1	31671
FALSE	0	0	2	1936-08-08	87	3	3	4	18.56	Normal weight	4	1	0	0	0	0	0	1	1	31937
FALSE	0	0	2	1954-03-09	70	1	1	3	18.57	Normal weight	3	1	0	0	0	0	0	1	1	6141
FALSE	0	0	2	1951-12-02	72	1	3	1	18.57	Normal weight	1	1	0	0	0	0	0	1	1	11677
FALSE	0	0	1	1951-01-30	73	1	1	2	18.57	Normal weight	1	1	0	0	0	0	0	3	1	14075
FALSE	0	0	2	1954-10-09	69	1	1	1	18.58	Normal weight	1	1	0	0	0	0	0	1	1	3038
FALSE	0	0	2	1954-11-15	69	1	1	1	18.58	Normal weight	1	1	0	0	0	0	0	1	1	3226
FALSE	0	0	2	1953-09-30	70	1	1	1	18.58	Normal weight	4	1	0	0	0	0	0	1	1	5096
FALSE	0	0	2	1952-11-07	71	1	1	4	18.58	Normal weight	1	1	0	0	0	0	0	1	1	8410
FALSE	0	0	1	1952-05-05	71	1	1	3	18.58	Normal weight	1	1	0	0	0	0	0	1	1	8586
TRUE	1	0	2	1952-02-02	72	1	1	2	18.58	Normal weight	1	1	0	0	0	0	0	1	1	12195
TRUE	1	0	2	1951-02-15	73	1	1	2	18.58	Normal weight	4	1	0	0	0	0	0	1	1	14456
TRUE	1	0	2	1950-07-20	73	1	1	1	18.58	Normal weight	1	1	0	0	0	0	0	1	1	14760
FALSE	0	0	2	1938-03-26	86	3	3	1	18.58	Normal weight	1	1	0	0	0	0	0	1	4	31161
TRUE	1	0	2	1936-02-27	88	3	1	4	18.58	Normal weight	3	1	0	0	0	0	0	1	1	32384
TRUE	1	0	1	1955-10-11	68	1	1	2	18.59	Normal weight	4	1	0	0	0	0	0	3	1	518
FALSE	0	0	2	1955-09-03	68	1	1	3	18.59	Normal weight	1	1	0	0	0	0	0	1	1	1018
FALSE	0	0	2	1955-06-17	68	1	1	2	18.59	Normal weight	1	0	0	1	0	0	0	1	1	1344
TRUE	1	0	2	1954-09-23	69	1	3	1	18.59	Normal weight	1	1	0	0	0	0	0	1	1	1761
FALSE	0	0	1	1954-05-23	69	1	1	1	18.59	Normal weight	1	1	0	0	0	0	0	3	4	2929
FALSE	0	0	1	1954-12-29	69	1	1	1	18.59	Normal weight	1	1	0	0	0	0	0	1	1	4208
FALSE	0	0	2	1953-04-24	70	1	1	2	18.59	Normal weight	1	1	0	0	0	0	0	1	1	5080
TRUE	1	0	2	1952-10-03	71	1	1	2	18.59	Normal weight	1	1	0	0	0	0	0	1	1	9044
FALSE	0	0	2	1952-08-02	71	1	1	3	18.59	Normal weight	1	1	0	0	0	0	0	1	1	10063
TRUE	1	0	2	1951-09-27	72	1	1	2	18.59	Normal weight	1	1	0	0	0	0	0	1	1	10687
TRUE	1	0	2	1951-05-12	72	1	1	1	18.59	Normal weight	1	1	0	0	0	0	0	1	1	12950
TRUE	1	0	1	1950-08-01	73	1	1	3	18.59	Normal weight	1	0	0	0	1	0	0	3	4	13965
TRUE	1	0	2	1951-02-11	73	1	1	4	18.59	Normal weight	1	1	0	0	0	0	0	1	1	15358
FALSE	0	0	1	1949-05-16	74	1	1	3	18.59	Normal weight	1	1	0	0	0	0	0	2	4	15861
FALSE	0	0	1	1949-06-16	74	1	1	3	18.59	Normal weight	1	1	0	0	0	0	0	1	1	16132
TRUE	1	0	2	1949-10-13	74	1	1	2	18.59	Normal weight	1	1	0	0	1	1	0	1	1	17695
FALSE	0	0	1	1948-02-25	76	2	1	2	18.59	Normal weight	1	1	0	0	0	0	0	2	1	20833
FALSE	0	0	1	1947-10-30	76	2	1	4	18.59	Normal weight	3	0	0	1	0	0	0	1	1	21252
TRUE	1	0	1	1943-11-18	80	2	1	3	18.59	Normal weight	4	1	0	0	0	0	0	1	1	26029
FALSE	0	0	2	1943-12-10	80	2	1	1	18.59	Normal weight	4	1	0	0	0	0	0	1	1	26285
TRUE	1	0	2	1943-10-03	80	2	1	3	18.59	Normal weight	1	0	0	1	0	0	0	1	1	26301
FALSE	0	0	1	1943-05-16	80	2	1	1	18.59	Normal weight	1	1	0	0	0	0	0	1	1	26571
FALSE	0	0	2	1941-10-24	82	2	3	1	18.59	Normal weight	1	1	0	0	0	0	0	1	1	28284
TRUE	1	0	2	1941-04-15	83	2	1	3	18.59	Normal weight	1	1	0	0	0	0	0	1	1	29254
TRUE	1	0	1	1939-07-24	84	2	1	4	18.59	Normal weight	1	1	0	0	0	0	0	1	1	29582
TRUE	1	0	1	1939-12-19	84	2	1	4	18.59	Normal weight	4	1	0	0	0	0	0	1	1	29700
TRUE	1	0	2	1938-10-27	85	3	1	4	18.59	Normal weight	1	1	0	0	0	0	0	1	1	30220
TRUE	1	0	2	1938-12-18	85	3	1	3	18.59	Normal weight	1	0	0	1	0	0	0	1	1	30714
FALSE	0	0	2	1935-09-12	88	3	3	4	18.59	Normal weight	1	1	0	0	0	0	0	1	1	32328
FALSE	0	0	1	1934-05-07	89	3	1	4	18.59	Normal weight	4	1	0	0	0	0	0	1	1	32657
FALSE	0	0	1	1954-07-11	69	1	1	1	18.6	Normal weight	4	1	0	0	0	0	0	3	4	2262
FALSE	0	0	2	1954-11-25	69	1	1	3	18.6	Normal weight	1	1	0	0	0	0	0	1	1	3349
FALSE	0	0	1	1951-09-27	72	1	1	2	18.6	Normal weight	1	1	0	0	0	0	1	1	1	12360
FALSE	0	0	2	1951-10-01	72	1	3	3	18.6	Normal weight	1	1	0	0	0	0	0	1	1	12835
FALSE	0	0	2	1951-01-20	73	1	1	2	18.6	Normal weight	3	1	0	0	0	0	0	1	1	15383
TRUE	1	0	1	1946-11-06	77	2	1	4	18.6	Normal weight	4	1	0	0	0	0	0	1	4	22701
FALSE	0	0	1	1943-10-02	80	2	1	4	18.6	Normal weight	2	1	0	0	0	0	0	1	1	26716
TRUE	1	0	1	1942-07-09	81	2	1	3	18.6	Normal weight	1	1	0	0	0	0	0	1	1	27326
FALSE	0	0	2	1940-06-14	83	2	3	1	18.6	Normal weight	1	1	0	0	0	0	0	1	1	28757
FALSE	0	0	2	1939-09-08	84	2	3	1	18.6	Normal weight	1	1	0	0	0	0	0	1	1	30129
TRUE	1	0	2	1934-09-04	89	3	3	2	18.6	Normal weight	1	1	0	0	0	0	0	1	1	32696
FALSE	0	0	1	1953-03-03	71	1	1	2	18.61	Normal weight	1	1	0	0	0	0	0	3	1	9168
FALSE	0	0	2	1952-11-26	71	1	1	1	18.61	Normal weight	1	1	0	0	0	0	0	1	1	9211
FALSE	0	0	2	1951-12-21	72	1	1	4	18.61	Normal weight	1	1	0	0	0	0	0	1	1	12755
TRUE	1	0	2	1950-04-16	74	1	1	2	18.61	Normal weight	1	1	0	0	0	0	0	1	1	16112
FALSE	0	0	2	1950-04-01	74	1	1	1	18.61	Normal weight	4	1	0	0	0	0	0	1	1	16719
TRUE	1	0	2	1949-03-05	75	2	3	1	18.61	Normal weight	1	1	0	0	0	0	0	1	1	19045
FALSE	0	0	2	1948-02-05	76	2	1	3	18.61	Normal weight	1	1	0	0	0	0	0	1	1	20378
FALSE	0	0	2	1945-12-11	78	2	1	2	18.61	Normal weight	1	1	0	0	0	0	0	1	1	23989
FALSE	0	0	1	1944-11-12	79	2	1	4	18.61	Normal weight	1	1	0	0	0	0	0	1	1	25263
FALSE	0	0	2	1941-04-28	82	2	1	1	18.61	Normal weight	1	1	0	0	0	0	0	1	1	28080
TRUE	1	0	1	1938-08-23	85	3	1	2	18.61	Normal weight	1	1	0	0	0	0	0	3	1	30293
FALSE	0	0	1	1954-01-12	70	1	1	4	18.63	Normal weight	1	1	0	0	0	0	0	1	1	5317
FALSE	0	0	2	1950-06-17	73	1	1	2	18.63	Normal weight	3	1	0	0	0	0	0	1	1	15510
TRUE	1	0	1	1949-03-01	75	2	1	3	18.63	Normal weight	4	1	0	0	0	0	0	1	1	19313
FALSE	0	0	2	1946-03-21	78	2	1	4	18.63	Normal weight	1	1	0	0	0	0	0	1	1	23765
FALSE	0	0	1	1938-03-07	86	3	1	2	18.63	Normal weight	1	1	0	0	0	0	0	1	1	31108
FALSE	0	0	1	1953-10-13	70	1	1	3	18.64	Normal weight	1	0	0	1	0	0	0	1	1	6940
FALSE	0	0	2	1952-12-09	71	1	1	4	18.64	Normal weight	1	1	0	0	0	0	0	1	1	8284
FALSE	0	0	2	1948-09-20	75	2	3	4	18.64	Normal weight	1	1	0	0	0	0	0	1	1	19631
FALSE	0	0	1	1955-07-30	68	1	1	3	18.65	Normal weight	2	1	0	0	0	0	0	3	2	1213
TRUE	1	0	1	1954-02-19	70	1	1	4	18.65	Normal weight	3	1	0	0	0	0	0	3	2	5223
TRUE	1	0	1	1953-08-07	70	1	1	2	18.65	Normal weight	1	1	0	0	0	0	0	3	1	5903
TRUE	1	0	2	1953-11-13	70	1	1	1	18.65	Normal weight	4	1	0	0	0	0	0	1	1	6073
FALSE	0	0	1	1954-03-22	70	1	1	1	18.65	Normal weight	1	1	0	0	0	0	0	3	2	7665
FALSE	0	0	2	1952-08-22	71	1	1	1	18.65	Normal weight	4	0	0	1	0	0	0	1	1	9679
FALSE	0	0	1	1952-03-16	72	1	1	2	18.65	Normal weight	1	1	0	0	0	0	0	1	1	10844
FALSE	0	0	1	1951-05-08	72	1	1	2	18.65	Normal weight	4	1	0	0	0	0	0	1	1	11760
TRUE	1	0	1	1949-10-13	74	1	1	2	18.65	Normal weight	1	0	0	1	0	0	0	1	1	16378
FALSE	0	0	2	1949-08-22	74	1	1	4	18.65	Normal weight	1	1	0	0	0	0	0	1	1	16756
FALSE	0	0	1	1947-12-29	76	2	1	3	18.65	Normal weight	4	1	0	0	0	0	0	3	4	20670
TRUE	1	0	2	1945-07-19	78	2	1	2	18.65	Normal weight	1	1	0	0	0	0	0	1	1	24220
TRUE	1	0	1	1946-01-02	78	2	1	4	18.65	Normal weight	1	1	0	0	0	0	0	3	1	24406
FALSE	0	0	1	1943-09-08	80	2	1	4	18.65	Normal weight	3	1	0	0	0	0	0	1	1	26791
FALSE	0	0	1	1941-07-13	82	2	1	4	18.65	Normal weight	1	1	0	0	0	0	0	1	1	28401
FALSE	0	0	1	1941-12-03	82	2	1	4	18.65	Normal weight	1	1	0	0	0	0	0	1	1	28462
TRUE	1	0	1	1933-01-08	91	3	1	4	18.65	Normal weight	1	1	0	0	0	0	0	1	1	33185
TRUE	1	0	2	1955-10-24	68	1	1	1	18.66	Normal weight	1	1	0	0	0	0	0	1	1	62
FALSE	0	0	2	1954-07-16	69	1	1	1	18.66	Normal weight	4	1	0	0	0	0	0	1	1	1904
FALSE	0	0	1	1953-07-27	70	1	1	3	18.66	Normal weight	1	1	0	0	0	0	0	3	1	5333
FALSE	0	0	2	1953-11-09	70	1	1	1	18.66	Normal weight	1	1	0	0	0	0	0	1	1	5986
FALSE	0	0	2	1950-10-02	73	1	1	2	18.66	Normal weight	1	1	0	0	0	0	0	1	1	15135
FALSE	0	0	2	1949-12-19	74	1	1	2	18.66	Normal weight	1	1	0	0	0	0	0	1	1	16429
FALSE	0	0	2	1949-09-16	74	1	3	2	18.66	Normal weight	1	1	0	0	0	0	0	1	1	17011
TRUE	1	0	2	1945-06-02	78	2	1	4	18.66	Normal weight	1	1	0	0	0	0	0	1	1	24098
FALSE	0	0	1	1936-06-04	87	3	3	2	18.66	Normal weight	2	1	0	0	0	0	0	3	1	31873
TRUE	1	0	2	1935-08-16	88	3	3	3	18.66	Normal weight	1	1	0	0	0	0	0	1	1	32102
FALSE	0	0	2	1955-01-02	69	1	1	3	18.67	Normal weight	1	1	0	0	0	0	0	1	1	2558
FALSE	0	0	2	1954-10-24	69	1	1	3	18.67	Normal weight	1	0	0	1	0	0	0	1	1	4629
TRUE	1	0	2	1953-10-08	70	1	1	1	18.67	Normal weight	1	0	0	1	0	0	0	1	1	6924
TRUE	1	0	2	1952-01-11	72	1	1	3	18.67	Normal weight	1	0	0	1	0	0	0	1	1	12948
FALSE	0	0	2	1950-05-05	73	1	3	2	18.67	Normal weight	4	1	0	0	0	0	0	1	1	13662
FALSE	0	0	2	1951-02-19	73	1	1	2	18.67	Normal weight	1	1	0	0	0	0	0	1	1	13882
FALSE	0	0	2	1950-07-17	73	1	1	1	18.67	Normal weight	1	0	0	1	0	0	0	1	1	14201
FALSE	0	0	2	1950-06-08	73	1	1	2	18.67	Normal weight	1	1	0	0	0	0	0	1	1	15244
FALSE	0	0	2	1951-03-12	73	1	1	4	18.67	Normal weight	2	1	0	0	0	0	0	1	1	15778
TRUE	1	0	1	1950-04-08	74	1	1	2	18.67	Normal weight	3	1	0	0	0	0	0	1	1	16150
TRUE	1	0	1	1949-05-08	74	1	1	4	18.67	Normal weight	1	0	0	1	0	0	0	1	1	16328
TRUE	1	0	2	1950-01-10	74	1	1	3	18.67	Normal weight	1	1	0	0	0	0	0	1	1	16740
FALSE	0	0	2	1948-12-29	75	2	1	1	18.67	Normal weight	1	1	0	0	0	0	0	1	1	19044
FALSE	0	0	1	1949-02-19	75	2	1	1	18.67	Normal weight	4	1	0	0	0	0	0	1	1	19942
FALSE	0	0	2	1947-04-16	77	2	3	1	18.67	Normal weight	1	1	0	0	0	0	0	1	1	22981
TRUE	1	0	1	1943-05-17	80	2	1	2	18.67	Normal weight	1	1	0	0	0	0	0	1	4	26158
FALSE	0	0	2	1942-01-30	82	2	1	3	18.67	Normal weight	4	0	0	1	0	0	0	1	1	28278
TRUE	1	0	2	1940-07-24	83	2	1	1	18.67	Normal weight	4	1	0	0	0	0	0	1	1	29132
FALSE	0	0	2	1939-05-21	84	2	3	4	18.67	Normal weight	1	1	0	0	0	0	0	1	1	29513
TRUE	1	0	2	1939-03-29	85	3	1	1	18.67	Normal weight	4	1	0	0	0	0	0	1	1	30584
FALSE	0	0	1	1934-10-22	89	3	3	4	18.67	Normal weight	4	1	0	0	0	0	0	1	1	32763
FALSE	0	0	2	1933-07-17	90	3	1	3	18.67	Normal weight	4	1	0	0	0	0	0	1	1	33065
TRUE	1	0	2	1932-06-13	91	3	3	4	18.67	Normal weight	1	1	0	0	0	0	0	1	1	33190
FALSE	0	0	2	1949-06-19	74	1	1	3	18.68	Normal weight	1	1	0	0	0	0	0	1	1	16848
FALSE	0	0	1	1954-07-07	69	1	1	1	18.69	Normal weight	4	1	0	0	0	0	0	1	1	3264
FALSE	0	0	1	1953-08-14	70	1	1	1	18.69	Normal weight	4	1	0	0	0	0	0	3	4	6729
TRUE	1	0	2	1951-05-09	72	1	1	2	18.69	Normal weight	1	1	0	0	0	0	0	1	1	11679
FALSE	0	0	1	1949-09-07	74	1	1	4	18.69	Normal weight	1	1	0	0	0	0	0	1	1	16215
FALSE	0	0	2	1948-11-10	75	2	3	3	18.69	Normal weight	4	1	0	0	0	0	0	1	1	19909
FALSE	0	0	1	1947-09-17	76	2	1	3	18.69	Normal weight	4	1	0	0	0	0	0	3	1	20441
FALSE	0	0	1	1945-11-29	78	2	1	1	18.69	Normal weight	4	1	0	0	0	0	0	1	1	23636
TRUE	1	0	1	1942-03-08	82	2	1	1	18.69	Normal weight	1	0	0	1	0	0	0	1	1	27818
FALSE	0	0	1	1938-07-28	85	3	1	2	18.69	Normal weight	4	1	0	0	0	0	0	1	1	30304
FALSE	0	0	1	1938-08-25	85	3	1	4	18.69	Normal weight	1	1	0	0	0	0	0	1	1	30761
TRUE	1	0	2	1935-05-15	88	3	3	4	18.69	Normal weight	1	1	0	0	0	0	0	1	1	32331
TRUE	1	0	1	1935-05-09	88	3	1	4	18.69	Normal weight	1	1	0	0	0	0	0	1	1	32379
FALSE	0	0	2	1953-05-11	70	1	3	2	18.7	Normal weight	4	1	0	0	0	0	0	1	1	6447
FALSE	0	0	2	1952-08-15	71	1	3	2	18.7	Normal weight	1	0	0	1	0	0	0	1	1	10285
TRUE	1	0	2	1946-12-29	77	2	1	3	18.7	Normal weight	1	0	0	1	0	0	0	1	1	23006
TRUE	1	0	2	1944-11-12	79	2	1	1	18.7	Normal weight	1	1	0	0	0	0	0	1	1	25432
TRUE	1	0	2	1935-11-16	88	3	3	2	18.7	Normal weight	4	1	0	0	0	0	0	1	1	32249
FALSE	0	0	2	1954-03-08	70	1	1	3	18.71	Normal weight	4	0	0	1	0	0	0	1	1	7020
FALSE	0	0	2	1951-07-10	72	1	3	2	18.71	Normal weight	4	0	0	1	0	0	0	1	1	12024
TRUE	1	0	1	1946-09-22	77	2	1	2	18.71	Normal weight	1	1	0	0	0	0	0	2	4	22313
FALSE	0	0	1	1936-11-11	87	3	1	4	18.71	Normal weight	1	1	0	0	0	0	0	1	1	31900
TRUE	1	0	2	1952-03-26	72	1	1	2	18.72	Normal weight	1	1	0	0	0	0	0	1	1	12319
FALSE	0	0	2	1950-07-08	73	1	1	1	18.72	Normal weight	4	1	0	0	0	0	0	1	1	14219
FALSE	0	0	2	1951-02-24	73	1	1	4	18.72	Normal weight	1	1	0	0	0	0	0	1	1	14444
FALSE	0	0	2	1948-11-25	75	2	3	3	18.72	Normal weight	1	1	0	0	0	0	0	1	1	18263
TRUE	1	0	2	1939-07-22	84	2	3	2	18.72	Normal weight	1	1	0	0	0	0	0	1	1	29645
TRUE	1	0	2	1938-04-12	86	3	1	1	18.72	Normal weight	1	1	0	0	0	0	0	1	1	30900
TRUE	1	0	1	1955-10-11	68	1	1	4	18.73	Normal weight	3	1	0	0	0	0	0	2	2	171
TRUE	1	0	1	1955-11-09	68	1	1	4	18.73	Normal weight	1	0	0	1	0	0	0	1	1	1121
TRUE	1	0	2	1955-04-21	68	1	1	1	18.73	Normal weight	4	1	0	0	0	0	0	1	1	1374
FALSE	0	0	2	1953-12-19	70	1	1	4	18.73	Normal weight	1	0	0	1	0	0	0	1	1	7042
FALSE	0	0	2	1952-06-17	71	1	1	2	18.73	Normal weight	1	1	0	0	0	0	0	1	1	8047
FALSE	0	0	1	1952-07-30	71	1	1	2	18.73	Normal weight	3	1	0	0	0	0	0	1	1	8634
FALSE	0	0	2	1951-11-11	72	1	3	1	18.73	Normal weight	1	1	0	0	0	0	0	1	1	10707
FALSE	0	0	2	1951-07-03	72	1	1	4	18.73	Normal weight	4	1	0	0	0	0	0	1	1	12152
FALSE	0	0	2	1951-01-19	73	1	1	3	18.73	Normal weight	1	1	0	0	0	0	0	1	1	14365
FALSE	0	0	2	1949-01-09	75	2	1	4	18.73	Normal weight	1	1	0	0	0	0	0	1	1	19014
TRUE	1	0	2	1946-10-24	77	2	1	2	18.73	Normal weight	1	1	0	0	0	0	0	1	1	22478
FALSE	0	0	2	1946-01-09	78	2	1	1	18.73	Normal weight	4	0	0	1	0	0	0	1	1	23822
TRUE	1	0	2	1945-06-13	78	2	3	1	18.73	Normal weight	1	1	0	0	0	0	0	1	1	24063
FALSE	0	0	2	1943-09-20	80	2	3	3	18.73	Normal weight	1	1	0	0	0	0	0	1	1	26735
FALSE	0	0	2	1942-10-31	81	2	1	4	18.73	Normal weight	4	1	0	0	0	0	0	1	1	26943
FALSE	0	0	1	1943-02-21	81	2	1	2	18.73	Normal weight	1	1	0	0	0	0	0	1	1	26948
FALSE	0	0	2	1940-02-23	84	2	1	4	18.73	Normal weight	3	1	0	0	0	0	0	1	1	29981
FALSE	0	0	1	1939-02-28	85	3	1	2	18.73	Normal weight	4	1	0	0	0	0	0	1	1	30562
TRUE	1	0	2	1937-08-21	86	3	1	2	18.73	Normal weight	1	1	0	0	0	0	0	1	1	31299
TRUE	1	0	1	1936-05-06	87	3	1	4	18.73	Normal weight	3	1	0	0	0	0	0	1	1	32078
FALSE	0	0	2	1934-11-25	89	3	3	1	18.73	Normal weight	4	1	0	0	0	0	0	1	1	32793
TRUE	1	0	2	1954-09-06	69	1	1	4	18.74	Normal weight	4	1	0	0	0	0	0	1	1	2067
FALSE	0	0	1	1955-03-14	69	1	1	3	18.74	Normal weight	4	1	0	0	0	0	0	1	1	3268
TRUE	1	0	1	1952-09-21	71	1	1	2	18.74	Normal weight	4	1	0	0	0	0	0	3	1	9368
FALSE	0	0	2	1950-11-23	73	1	1	2	18.74	Normal weight	1	1	0	0	0	0	0	1	1	14266
FALSE	0	0	2	1955-01-24	69	1	1	2	18.75	Normal weight	1	1	0	0	0	0	0	1	1	3296
FALSE	0	0	1	1954-08-21	69	1	1	3	18.75	Normal weight	4	1	0	0	0	0	0	3	1	3458
TRUE	1	0	2	1954-07-15	69	1	1	2	18.75	Normal weight	1	1	0	0	0	0	0	1	1	4833
TRUE	1	0	2	1953-03-26	71	1	1	1	18.75	Normal weight	4	1	0	0	0	0	0	1	1	9428
FALSE	0	0	2	1951-01-03	73	1	1	1	18.75	Normal weight	1	1	0	0	0	0	0	1	1	13439
TRUE	1	0	2	1950-01-03	74	1	1	3	18.75	Normal weight	1	1	0	0	0	0	0	1	1	16499
TRUE	1	0	1	1948-09-23	75	2	1	4	18.75	Normal weight	1	1	0	0	0	0	0	1	3	18485
TRUE	1	0	1	1949-03-10	75	2	1	2	18.75	Normal weight	4	1	0	0	0	0	0	1	1	19947
TRUE	1	0	1	1947-08-19	76	2	1	4	18.75	Normal weight	1	1	0	0	0	0	0	1	1	20475
TRUE	1	0	2	1947-12-21	76	2	1	2	18.75	Normal weight	1	1	0	0	0	0	0	1	1	21400
FALSE	0	0	1	1947-11-24	76	2	1	3	18.75	Normal weight	2	1	0	0	0	0	0	1	1	21897
FALSE	0	0	1	1947-02-16	77	2	1	3	18.75	Normal weight	4	1	0	0	0	0	0	1	1	22662
FALSE	0	0	1	1947-01-26	77	2	1	2	18.75	Normal weight	1	1	0	0	0	0	0	1	1	22918
FALSE	0	0	2	1945-12-06	78	2	1	2	18.75	Normal weight	1	0	0	1	0	0	0	1	1	24814
FALSE	0	0	1	1945-02-10	79	2	1	4	18.75	Normal weight	4	1	0	0	0	0	0	1	1	25089
TRUE	1	0	2	1944-01-29	80	2	1	1	18.75	Normal weight	1	1	0	0	0	0	0	1	1	26545
FALSE	0	0	2	1940-05-28	83	2	1	2	18.75	Normal weight	4	1	0	0	0	0	0	1	1	29319
TRUE	1	0	1	1930-02-07	94	3	1	4	18.75	Normal weight	4	1	0	0	0	0	0	1	1	33589
TRUE	1	0	1	1954-10-09	69	1	1	2	18.76	Normal weight	1	1	0	0	0	0	0	1	1	2425
FALSE	0	0	2	1949-05-11	74	1	1	1	18.76	Normal weight	1	1	0	0	0	0	0	1	1	17157
FALSE	0	0	2	1949-08-24	74	1	1	2	18.76	Normal weight	1	1	0	0	0	0	0	1	1	17338
FALSE	0	0	2	1950-01-02	74	1	1	2	18.76	Normal weight	1	1	0	0	0	0	0	1	1	17678
FALSE	0	0	2	1948-10-07	75	2	3	2	18.76	Normal weight	4	1	0	0	0	0	0	1	1	18480
TRUE	1	0	2	1946-02-09	78	2	1	2	18.76	Normal weight	4	0	0	1	0	0	0	1	1	23878
TRUE	1	0	2	1939-06-20	84	2	3	1	18.76	Normal weight	3	1	0	0	0	0	0	1	1	29497
TRUE	1	0	1	1933-10-01	90	3	1	1	18.76	Normal weight	1	1	0	0	0	0	0	2	2	32945
TRUE	1	0	2	1955-10-21	68	1	1	3	18.77	Normal weight	2	1	0	0	0	0	0	1	1	1669
FALSE	0	0	1	1950-12-01	73	1	1	3	18.77	Normal weight	1	1	0	0	0	0	0	3	1	14712
TRUE	1	0	2	1947-12-26	76	2	1	4	18.77	Normal weight	1	0	0	1	0	0	0	1	1	21097
TRUE	1	0	2	1943-09-23	80	2	3	1	18.77	Normal weight	1	1	0	0	0	0	0	1	1	26862
FALSE	0	0	1	1939-10-22	84	2	1	4	18.77	Normal weight	1	1	0	0	0	0	0	1	1	29911
FALSE	0	0	2	1939-05-20	84	2	3	1	18.77	Normal weight	1	1	0	0	0	0	0	1	1	30029
TRUE	1	0	2	1938-02-21	86	3	3	1	18.77	Normal weight	1	1	0	0	0	0	0	1	1	31026
FALSE	0	0	2	1934-03-08	90	3	3	1	18.77	Normal weight	1	1	0	0	0	0	0	1	1	33017
FALSE	0	0	1	1954-09-07	69	1	1	2	18.78	Normal weight	3	1	0	0	0	0	0	1	1	2198
FALSE	0	0	1	1954-01-26	70	1	3	3	18.78	Normal weight	1	1	0	0	0	0	0	3	2	6601
FALSE	0	0	1	1952-12-17	71	1	1	2	18.78	Normal weight	4	1	0	0	0	0	0	3	1	8982
TRUE	1	0	1	1952-11-26	71	1	1	4	18.78	Normal weight	2	1	0	0	0	0	0	1	1	10635
TRUE	1	0	1	1951-07-07	72	1	1	3	18.78	Normal weight	1	1	0	0	0	0	0	1	1	10718
FALSE	0	0	1	1951-07-17	72	1	1	2	18.78	Normal weight	1	1	0	0	0	0	0	1	4	12213
FALSE	0	0	1	1950-11-10	73	1	1	2	18.78	Normal weight	3	1	0	0	0	0	0	2	2	14308
TRUE	1	0	2	1950-10-20	73	1	1	2	18.78	Normal weight	1	1	0	0	0	0	0	1	1	15387
FALSE	0	0	1	1948-11-22	75	2	1	4	18.78	Normal weight	1	1	0	0	0	0	0	1	1	19065
FALSE	0	0	2	1948-09-02	75	2	3	3	18.78	Normal weight	1	1	0	0	0	0	0	1	1	19069
FALSE	0	0	1	1945-12-07	78	2	1	1	18.78	Normal weight	3	0	1	0	1	0	0	3	1	23873
TRUE	1	0	2	1942-10-01	81	2	1	4	18.78	Normal weight	1	1	0	0	0	0	0	1	1	27050
TRUE	1	0	1	1933-09-09	90	3	1	4	18.78	Normal weight	1	1	0	0	0	0	0	1	1	33086
TRUE	1	0	1	1927-08-09	96	4	1	4	18.78	Normal weight	1	1	0	0	0	0	0	1	1	33689
TRUE	1	0	2	1955-01-05	69	1	1	2	18.79	Normal weight	1	1	0	0	0	0	0	1	1	3608
FALSE	0	0	1	1953-04-05	71	1	1	1	18.79	Normal weight	1	1	0	0	0	0	0	3	4	8304
FALSE	0	0	2	1952-08-11	71	1	1	2	18.79	Normal weight	1	1	0	0	0	0	0	1	1	8383
FALSE	0	0	2	1951-08-05	72	1	1	3	18.79	Normal weight	2	1	0	0	0	0	0	1	1	11101
FALSE	0	0	2	1951-02-22	73	1	3	2	18.79	Normal weight	1	1	0	0	0	0	0	1	1	14567
FALSE	0	0	2	1949-12-05	74	1	3	3	18.79	Normal weight	1	1	0	0	0	0	0	1	1	16195
FALSE	0	0	2	1949-12-04	74	1	1	2	18.79	Normal weight	1	1	0	0	0	0	0	1	1	17120
FALSE	0	0	1	1948-06-24	75	2	1	4	18.79	Normal weight	1	1	0	0	0	0	0	1	1	18518
FALSE	0	0	2	1948-01-01	76	2	3	4	18.79	Normal weight	1	1	0	0	0	0	0	1	2	20343
FALSE	0	0	2	1937-12-31	86	3	1	1	18.79	Normal weight	1	1	0	0	0	0	0	1	1	31209
TRUE	1	0	1	1954-09-19	69	1	3	2	18.8	Normal weight	1	1	0	0	0	0	0	1	1	3207
FALSE	0	0	2	1946-10-28	77	2	3	2	18.8	Normal weight	1	1	0	0	0	0	0	1	1	22819
TRUE	1	0	2	1940-03-17	84	2	1	2	18.8	Normal weight	1	1	0	0	0	0	0	1	1	29501
FALSE	0	0	2	1938-12-26	85	3	3	2	18.8	Normal weight	4	1	0	0	0	0	0	1	1	30240
FALSE	0	0	2	1933-11-01	90	3	3	1	18.8	Normal weight	1	1	0	0	0	0	0	1	1	32977
FALSE	0	0	2	1924-09-22	99	4	1	3	18.8	Normal weight	4	1	0	0	0	0	0	1	1	33763
FALSE	0	0	1	1955-12-05	68	1	1	1	18.81	Normal weight	1	1	0	0	0	0	0	1	1	650
FALSE	0	0	1	1955-01-23	69	1	1	1	18.81	Normal weight	4	1	0	0	0	0	0	1	1	3011
FALSE	0	0	2	1954-04-20	69	1	3	3	18.81	Normal weight	1	1	0	0	0	0	0	1	1	3893
FALSE	0	0	2	1952-07-08	71	1	3	1	18.81	Normal weight	1	1	0	0	0	0	0	1	1	8043
FALSE	0	0	2	1952-03-08	72	1	1	1	18.81	Normal weight	1	1	0	0	0	0	0	1	1	12943
FALSE	0	0	1	1951-01-15	73	1	1	1	18.81	Normal weight	1	1	0	0	0	0	0	3	1	14262
FALSE	0	0	2	1943-07-26	80	2	1	1	18.81	Normal weight	1	0	0	1	0	0	0	1	1	26465
FALSE	0	0	2	1954-01-24	70	1	1	2	18.82	Normal weight	1	1	0	0	0	0	0	1	1	6882
FALSE	0	0	2	1952-07-16	71	1	1	2	18.82	Normal weight	4	1	0	0	0	0	0	1	1	9444
FALSE	0	0	1	1952-05-10	71	1	3	2	18.82	Normal weight	1	1	0	0	0	0	0	1	1	9918
FALSE	0	0	1	1952-01-07	72	1	1	1	18.82	Normal weight	3	1	0	0	0	0	0	3	1	11552
FALSE	0	0	2	1951-08-14	72	1	3	4	18.82	Normal weight	1	1	0	0	0	0	0	1	1	11788
FALSE	0	0	2	1950-12-23	73	1	1	4	18.82	Normal weight	1	1	0	0	0	0	0	1	1	13309
FALSE	0	0	1	1950-10-24	73	1	1	4	18.82	Normal weight	1	1	0	0	0	0	0	1	1	15354
FALSE	0	0	1	1950-02-13	74	1	1	2	18.82	Normal weight	4	1	0	0	0	0	0	1	1	15998
FALSE	0	0	1	1950-04-14	74	1	1	1	18.82	Normal weight	1	1	0	0	0	0	0	1	1	16022
FALSE	0	0	2	1949-05-24	74	1	3	2	18.82	Normal weight	1	0	0	1	0	0	0	1	1	16329
TRUE	1	0	1	1948-07-25	75	2	1	2	18.82	Normal weight	1	1	0	0	0	0	0	1	2	18885
FALSE	0	0	1	1949-04-16	75	2	1	3	18.82	Normal weight	1	1	0	0	0	0	0	1	1	19432
FALSE	0	0	1	1948-10-08	75	2	1	2	18.82	Normal weight	4	1	0	0	0	0	0	1	1	19985
FALSE	0	1	1	1948-09-18	75	2	1	3	18.82	Normal weight	4	1	0	0	0	0	0	1	1	20160
FALSE	0	0	1	1945-07-28	78	2	3	3	18.82	Normal weight	4	1	0	0	0	0	0	1	1	24676
FALSE	0	0	1	1942-08-26	81	2	1	4	18.82	Normal weight	4	1	0	0	0	0	0	1	1	26987
FALSE	0	0	1	1942-01-14	82	2	1	3	18.82	Normal weight	4	1	0	0	0	0	0	1	1	28242
FALSE	0	0	2	1940-05-10	83	2	1	1	18.82	Normal weight	1	1	0	0	0	0	0	1	1	29021
TRUE	1	0	2	1941-01-20	83	2	3	1	18.82	Normal weight	1	1	0	0	0	0	0	1	1	29059
TRUE	1	0	2	1941-01-26	83	2	1	1	18.82	Normal weight	1	1	0	0	0	0	0	1	1	29257
TRUE	1	0	2	1933-12-31	90	3	1	4	18.82	Normal weight	1	1	0	0	0	0	0	1	1	33095
FALSE	0	0	2	1955-11-27	68	1	3	3	18.83	Normal weight	1	1	0	0	0	0	0	1	1	226
FALSE	0	0	2	1955-07-17	68	1	1	2	18.83	Normal weight	1	1	0	0	0	0	0	1	1	367
FALSE	0	0	1	1954-06-06	69	1	1	2	18.83	Normal weight	1	1	0	0	0	0	0	1	1	1796
TRUE	1	0	1	1955-03-28	69	1	1	3	18.83	Normal weight	3	1	0	0	0	0	0	3	2	2369
FALSE	0	0	2	1954-05-23	69	1	4	1	18.83	Normal weight	1	1	0	0	0	0	0	1	1	4614
FALSE	0	0	2	1953-09-28	70	1	1	3	18.83	Normal weight	1	0	0	1	0	0	0	1	1	6591
FALSE	0	0	2	1951-06-14	72	1	3	3	18.83	Normal weight	1	1	0	0	0	0	0	1	1	11447
FALSE	0	0	1	1951-11-18	72	1	1	2	18.83	Normal weight	1	1	0	0	0	0	0	3	1	11561
FALSE	0	0	2	1951-12-08	72	1	1	3	18.83	Normal weight	2	1	0	0	0	0	0	1	1	13014
TRUE	1	0	1	1951-07-12	72	1	1	1	18.83	Normal weight	4	0	0	1	0	0	0	1	1	13060
FALSE	0	0	2	1949-09-14	74	1	1	2	18.83	Normal weight	1	1	0	0	0	0	0	1	1	17827
FALSE	0	0	2	1949-01-13	75	2	3	3	18.83	Normal weight	1	1	0	0	0	0	0	1	1	18336
TRUE	1	0	2	1949-03-09	75	2	1	2	18.83	Normal weight	1	1	0	0	0	0	0	1	1	18920
TRUE	1	0	2	1948-07-16	75	2	1	2	18.83	Normal weight	1	1	0	0	0	0	0	1	1	19363
FALSE	0	0	1	1947-02-21	77	2	1	3	18.83	Normal weight	1	1	0	0	0	0	0	1	1	23054
FALSE	0	0	2	1941-10-06	82	2	1	1	18.83	Normal weight	1	1	0	0	0	0	0	1	1	27937
TRUE	1	0	2	1940-10-04	83	2	1	4	18.83	Normal weight	1	1	0	0	0	0	0	1	1	29252
TRUE	1	0	2	1939-06-21	84	2	3	4	18.83	Normal weight	1	1	0	0	0	0	0	1	1	29597
TRUE	1	0	2	1937-07-17	86	3	1	1	18.83	Normal weight	4	1	0	0	0	0	0	1	1	31378
FALSE	0	0	1	1934-01-08	90	3	1	4	18.83	Normal weight	3	0	0	1	0	0	0	1	1	32896
FALSE	0	0	2	1930-12-29	93	3	3	1	18.83	Normal weight	1	1	0	0	0	0	0	1	1	33501
TRUE	1	0	1	1953-01-22	71	1	1	4	18.84	Normal weight	4	1	0	0	0	0	0	1	1	9593
TRUE	1	0	1	1951-08-29	72	1	1	2	18.84	Normal weight	1	1	0	0	0	0	0	3	1	11685
FALSE	0	0	1	1950-05-20	73	1	1	2	18.84	Normal weight	4	1	0	0	0	0	0	3	3	15555
FALSE	0	0	1	1954-10-25	69	1	2	3	18.85	Normal weight	1	1	0	0	0	0	0	1	1	3464
FALSE	0	0	1	1952-06-18	71	1	1	2	18.85	Normal weight	1	1	0	0	0	0	0	1	1	8863
TRUE	1	0	2	1950-09-17	73	1	1	3	18.85	Normal weight	1	1	0	0	0	0	0	1	1	14442
TRUE	1	0	1	1950-05-15	73	1	1	2	18.85	Normal weight	1	1	0	0	0	0	0	3	1	14746
FALSE	0	0	2	1950-07-22	73	1	1	2	18.85	Normal weight	3	1	0	0	0	0	0	1	1	14754
FALSE	0	0	2	1950-02-27	74	1	1	2	18.85	Normal weight	1	1	0	0	0	0	0	1	1	16097
FALSE	0	0	2	1948-08-23	75	2	1	3	18.85	Normal weight	1	1	0	0	0	0	0	1	1	19529
FALSE	0	0	2	1946-08-01	77	2	1	3	18.85	Normal weight	1	1	0	0	0	0	0	1	1	22228
FALSE	0	0	2	1944-12-28	79	2	3	3	18.85	Normal weight	1	1	0	0	0	0	0	1	1	25046
FALSE	0	0	2	1944-12-25	79	2	3	3	18.85	Normal weight	4	0	0	1	0	0	0	1	1	25479
TRUE	1	0	2	1943-09-24	80	2	3	1	18.85	Normal weight	4	1	0	0	0	0	0	1	1	26674
TRUE	1	0	2	1941-04-26	82	2	1	4	18.85	Normal weight	1	1	0	0	0	0	0	1	1	27967
FALSE	0	0	1	1955-03-22	69	1	1	2	18.86	Normal weight	1	1	0	0	0	0	0	1	1	2832
TRUE	1	0	2	1954-11-10	69	1	1	2	18.86	Normal weight	1	1	0	0	0	0	0	1	1	4489
FALSE	0	0	1	1954-03-14	70	1	1	2	18.86	Normal weight	1	1	0	0	0	0	0	3	2	5570
FALSE	0	0	2	1953-09-06	70	1	1	2	18.86	Normal weight	1	1	0	0	0	0	0	1	1	6962
TRUE	1	0	1	1952-11-07	71	1	1	2	18.86	Normal weight	4	1	0	0	0	0	0	1	1	9235
FALSE	0	0	2	1949-06-19	74	1	1	1	18.86	Normal weight	1	1	0	0	0	0	0	1	1	16971
TRUE	1	0	1	1948-11-21	75	2	1	3	18.86	Normal weight	4	1	0	0	0	0	0	3	4	19244
FALSE	0	0	2	1948-12-22	75	2	1	1	18.86	Normal weight	1	0	0	1	0	0	0	1	1	19445
FALSE	0	0	2	1948-01-23	76	2	1	2	18.86	Normal weight	1	1	0	0	0	0	0	1	1	20695
FALSE	0	0	1	1947-05-27	76	2	1	2	18.86	Normal weight	4	1	0	0	0	0	0	1	1	21095
FALSE	0	0	2	1944-11-07	79	2	1	1	18.86	Normal weight	1	1	0	0	0	0	0	1	1	25268
FALSE	0	0	1	1943-12-08	80	2	1	4	18.86	Normal weight	3	1	0	0	0	0	0	1	1	26002
FALSE	0	0	2	1944-01-09	80	2	1	1	18.86	Normal weight	1	1	0	0	0	0	0	1	1	26324
FALSE	0	0	2	1943-07-04	80	2	1	3	18.86	Normal weight	1	1	0	0	0	0	0	1	1	26734
TRUE	1	0	1	1936-08-22	87	3	1	4	18.86	Normal weight	4	1	0	0	0	0	0	1	1	31640
TRUE	1	0	2	1936-02-06	88	3	1	4	18.86	Normal weight	1	1	0	1	0	0	0	1	1	32443
FALSE	0	0	1	1929-12-30	94	3	1	4	18.86	Normal weight	1	1	0	0	0	0	0	1	1	33583
FALSE	0	0	2	1955-01-18	69	1	1	3	18.87	Normal weight	3	1	0	0	0	0	0	1	1	1848
FALSE	0	0	1	1954-09-02	69	1	1	2	18.87	Normal weight	1	0	0	1	0	0	0	1	2	2328
FALSE	0	0	2	1953-11-24	70	1	1	1	18.87	Normal weight	4	1	0	0	0	0	0	1	1	5989
FALSE	0	0	1	1953-06-19	70	1	1	1	18.87	Normal weight	1	1	0	0	0	0	0	3	1	7032
FALSE	0	0	1	1953-10-04	70	1	1	4	18.87	Normal weight	1	1	0	0	0	0	0	1	2	7282
FALSE	0	0	2	1952-05-17	71	1	1	3	18.87	Normal weight	1	1	0	0	0	0	0	1	1	8574
FALSE	0	0	1	1952-02-21	72	1	1	3	18.87	Normal weight	1	1	0	0	0	0	0	1	1	12933
TRUE	1	0	2	1950-12-19	73	1	1	1	18.87	Normal weight	1	1	0	0	0	0	0	1	1	14478
FALSE	0	0	2	1950-11-21	73	1	1	4	18.87	Normal weight	1	1	0	0	0	0	0	1	1	15223
FALSE	0	0	1	1947-10-01	76	2	1	3	18.87	Normal weight	4	1	0	0	0	0	0	1	1	21676
FALSE	0	0	1	1946-01-15	78	2	1	4	18.87	Normal weight	1	1	0	0	0	0	0	1	1	23587
FALSE	0	0	2	1943-06-21	80	2	3	4	18.87	Normal weight	1	1	0	0	0	0	0	1	1	26127
TRUE	1	0	1	1942-11-25	81	2	1	4	18.87	Normal weight	4	1	0	0	0	0	0	1	1	26982
FALSE	0	0	1	1937-11-20	86	3	1	2	18.87	Normal weight	1	1	0	0	0	0	0	1	1	30998
TRUE	1	0	1	1937-11-12	86	3	1	4	18.87	Normal weight	1	1	0	0	0	0	0	1	1	31052
TRUE	1	0	1	1936-10-15	87	3	1	4	18.87	Normal weight	1	1	0	0	0	0	0	1	1	31945
TRUE	1	0	1	1932-09-07	91	3	1	4	18.87	Normal weight	4	1	0	0	0	0	0	1	1	33214
FALSE	0	0	1	1955-01-13	69	1	1	3	18.88	Normal weight	4	0	0	0	1	1	0	3	4	4664
FALSE	0	0	2	1951-02-21	73	1	3	4	18.88	Normal weight	1	0	0	1	0	0	0	1	1	15709
TRUE	1	0	1	1947-10-19	76	2	1	3	18.88	Normal weight	1	1	0	0	0	0	0	1	1	21126
FALSE	0	0	2	1935-12-19	88	3	1	4	18.88	Normal weight	2	1	0	0	0	0	0	1	1	32532
TRUE	1	0	2	1929-05-07	94	3	3	1	18.88	Normal weight	1	1	0	0	0	0	0	1	1	33596
FALSE	0	0	2	1954-08-04	69	1	1	3	18.89	Normal weight	1	1	0	0	0	0	0	1	1	3139
FALSE	0	0	2	1954-10-08	69	1	3	2	18.89	Normal weight	4	1	0	0	0	0	0	1	1	3525
FALSE	0	0	1	1953-06-01	70	1	1	3	18.89	Normal weight	1	1	0	0	0	0	0	3	2	5230
FALSE	0	0	1	1938-11-19	85	3	1	3	18.89	Normal weight	2	1	0	0	0	0	0	1	1	30294
FALSE	0	0	2	1953-11-29	70	1	1	2	18.9	Normal weight	1	1	0	0	0	0	0	1	1	4945
FALSE	0	0	2	1954-02-26	70	1	1	2	18.9	Normal weight	1	1	0	0	0	0	0	1	1	4977
FALSE	0	0	2	1953-08-07	70	1	1	3	18.9	Normal weight	4	1	0	0	0	0	0	1	1	5116
FALSE	0	0	2	1953-10-21	70	1	1	1	18.9	Normal weight	4	1	0	0	0	0	0	1	1	5417
FALSE	0	0	2	1953-08-21	70	1	1	3	18.9	Normal weight	4	1	0	0	0	0	0	1	1	6316
FALSE	0	0	2	1953-01-23	71	1	1	1	18.9	Normal weight	4	0	0	1	0	0	0	1	3	8592
FALSE	0	0	1	1953-01-20	71	1	1	1	18.9	Normal weight	1	1	0	0	0	0	0	3	4	8701
FALSE	0	0	2	1952-11-18	71	1	1	1	18.9	Normal weight	4	1	0	0	0	0	0	1	1	9029
FALSE	0	0	2	1950-10-27	73	1	1	2	18.9	Normal weight	1	1	0	0	0	0	0	1	1	13532
TRUE	1	0	2	1950-11-25	73	1	1	2	18.9	Normal weight	2	1	0	0	0	0	0	1	1	15034
FALSE	0	0	1	1949-11-29	74	1	1	4	18.9	Normal weight	1	1	0	0	0	0	0	1	1	17452
FALSE	0	0	2	1948-06-30	75	2	1	2	18.9	Normal weight	1	1	0	0	0	0	0	1	1	18780
FALSE	0	0	1	1948-08-03	75	2	4	1	18.9	Normal weight	1	1	0	0	0	0	0	1	1	19274
FALSE	0	0	2	1948-02-18	76	2	3	1	18.9	Normal weight	3	1	0	0	0	0	0	1	1	20321
FALSE	0	0	2	1947-10-19	76	2	1	1	18.9	Normal weight	1	1	0	0	0	0	0	1	1	20555
TRUE	1	0	2	1947-10-22	76	2	1	2	18.9	Normal weight	1	1	0	0	0	0	0	1	1	21237
TRUE	1	0	2	1947-09-23	76	2	1	4	18.9	Normal weight	3	1	0	0	0	0	0	1	1	21427
FALSE	0	0	2	1946-10-19	77	2	1	4	18.9	Normal weight	1	1	0	0	0	0	0	1	1	22575
FALSE	0	0	2	1944-09-30	79	2	1	3	18.9	Normal weight	1	1	0	0	0	0	0	1	1	25708
FALSE	0	0	2	1943-11-07	80	2	1	3	18.9	Normal weight	4	1	0	0	0	0	0	1	1	26108
TRUE	1	0	1	1941-08-28	82	2	1	3	18.9	Normal weight	1	1	0	0	0	0	0	3	1	28239
FALSE	0	0	1	1939-12-25	84	2	1	4	18.9	Normal weight	2	0	0	1	0	0	0	1	1	29687
FALSE	0	0	2	1940-01-08	84	2	1	1	18.9	Normal weight	1	1	0	0	0	0	0	1	1	29774
FALSE	0	0	2	1939-02-05	85	3	3	1	18.9	Normal weight	4	1	0	0	0	0	0	1	1	30748
TRUE	1	0	2	1937-01-16	87	3	1	4	18.9	Normal weight	2	1	0	0	0	0	0	1	1	31776
TRUE	1	0	2	1934-02-26	90	3	1	2	18.9	Normal weight	1	1	0	0	0	0	0	1	1	32902
FALSE	0	0	2	1933-11-26	90	3	1	4	18.9	Normal weight	1	1	0	0	0	0	0	1	1	33028
TRUE	1	0	2	1929-02-14	95	4	1	1	18.9	Normal weight	4	1	0	0	0	0	0	1	1	33661
TRUE	1	0	2	1925-09-16	98	4	1	4	18.9	Normal weight	4	1	0	0	0	0	0	1	1	33749
TRUE	1	0	1	1955-08-21	68	1	1	2	18.91	Normal weight	1	1	0	0	0	0	0	3	1	1146
FALSE	0	0	1	1955-04-25	68	1	2	4	18.91	Normal weight	4	0	0	1	0	0	0	3	1	1329
FALSE	0	0	2	1955-08-03	68	1	3	2	18.91	Normal weight	1	1	0	0	0	0	0	1	1	1617
FALSE	0	0	2	1954-11-10	69	1	1	3	18.91	Normal weight	1	1	0	0	0	0	0	1	1	3894
TRUE	1	0	2	1955-02-04	69	1	1	3	18.91	Normal weight	1	0	1	0	0	0	0	1	1	3909
TRUE	1	0	2	1954-04-04	70	1	3	2	18.91	Normal weight	1	1	0	0	0	0	0	1	1	5557
FALSE	0	0	1	1951-11-05	72	1	1	2	18.91	Normal weight	1	1	0	0	0	0	0	3	4	10725
FALSE	0	0	2	1951-02-10	73	1	2	4	18.91	Normal weight	3	1	0	0	0	0	0	1	1	15332
FALSE	0	0	1	1948-08-23	75	2	1	2	18.91	Normal weight	1	1	0	0	0	0	0	3	2	18995
FALSE	0	0	1	1948-11-06	75	2	1	4	18.91	Normal weight	1	1	0	0	0	0	0	1	1	19659
FALSE	0	0	1	1946-09-19	77	2	1	2	18.91	Normal weight	4	1	0	0	0	0	0	1	1	23228
FALSE	0	0	2	1934-11-26	89	3	3	3	18.91	Normal weight	1	1	0	0	0	0	0	1	1	32799
TRUE	1	0	2	1952-07-25	71	1	1	2	18.92	Normal weight	1	1	0	0	0	0	0	1	1	9573
FALSE	0	0	2	1948-01-23	76	2	1	2	18.92	Normal weight	1	1	0	0	0	0	0	1	1	20976
FALSE	0	0	2	1946-06-11	77	2	1	4	18.92	Normal weight	4	1	0	0	0	0	0	1	1	22936
TRUE	1	0	2	1944-07-20	79	2	1	1	18.92	Normal weight	1	1	0	0	0	0	0	1	1	25699
FALSE	0	0	2	1944-06-11	79	2	3	1	18.92	Normal weight	4	1	0	0	0	0	0	1	1	25861
TRUE	1	0	2	1942-07-05	81	2	1	3	18.92	Normal weight	1	0	0	1	0	0	0	1	1	27166
FALSE	0	0	2	1939-10-06	84	2	1	1	18.92	Normal weight	1	1	0	0	0	0	0	1	1	29715
FALSE	0	0	2	1940-02-28	84	2	1	4	18.92	Normal weight	4	1	0	0	0	0	0	1	1	29825
FALSE	0	0	1	1954-07-28	69	1	1	2	18.93	Normal weight	4	1	0	0	0	0	0	3	4	1998
FALSE	0	0	1	1953-11-30	70	1	1	2	18.93	Normal weight	1	1	0	0	0	0	0	3	4	5242
TRUE	1	0	2	1954-02-25	70	1	1	3	18.93	Normal weight	1	0	0	1	0	0	0	1	2	5493
FALSE	0	0	1	1953-11-30	70	1	1	2	18.93	Normal weight	1	1	0	0	0	0	0	1	2	6030
FALSE	0	0	1	1952-06-24	71	1	1	4	18.93	Normal weight	3	1	0	0	0	0	0	1	2	8629
FALSE	0	0	1	1951-11-25	72	1	1	4	18.93	Normal weight	1	1	0	0	0	0	0	1	1	11113
FALSE	0	0	2	1946-05-26	77	2	1	3	18.93	Normal weight	4	0	0	1	0	0	0	1	1	23014
FALSE	0	0	1	1946-11-23	77	2	1	3	18.93	Normal weight	2	1	0	0	0	0	0	1	1	23182
FALSE	0	0	1	1940-05-06	83	2	1	2	18.93	Normal weight	1	1	0	0	0	0	0	3	1	28873
TRUE	1	0	1	1937-11-29	86	3	1	4	18.93	Normal weight	1	1	0	0	0	0	0	1	1	31386
TRUE	1	0	1	1936-08-03	87	3	1	4	18.93	Normal weight	1	1	0	0	0	0	0	1	1	31732
TRUE	1	0	1	1955-10-28	68	1	1	3	18.94	Normal weight	1	1	0	0	0	0	0	1	1	1480
FALSE	0	0	2	1953-03-23	71	1	1	3	18.94	Normal weight	1	1	0	0	0	0	0	1	1	9801
TRUE	1	0	1	1952-11-02	71	1	1	4	18.94	Normal weight	2	1	0	0	0	0	0	3	2	10156
TRUE	1	0	2	1950-04-18	73	1	1	3	18.94	Normal weight	1	1	0	0	0	0	0	1	1	14080
FALSE	0	0	2	1949-05-12	74	1	1	4	18.94	Normal weight	1	1	0	0	0	0	0	1	1	15927
TRUE	1	0	2	1949-11-27	74	1	1	2	18.94	Normal weight	1	1	0	0	0	0	0	1	1	16190
FALSE	0	0	2	1950-01-03	74	1	3	1	18.94	Normal weight	1	1	0	0	0	0	0	1	1	17021
FALSE	0	0	1	1949-03-29	75	2	1	3	18.94	Normal weight	4	1	0	0	0	0	0	2	1	18239
FALSE	0	0	1	1949-01-01	75	2	1	3	18.94	Normal weight	1	1	0	0	0	0	0	3	2	18477
TRUE	1	0	1	1948-11-15	75	2	1	1	18.94	Normal weight	4	1	0	0	0	0	0	1	1	19023
FALSE	0	0	1	1947-11-12	76	2	3	3	18.94	Normal weight	1	1	0	0	0	0	0	1	1	21043
FALSE	0	0	1	1946-10-15	77	2	1	1	18.94	Normal weight	1	1	0	0	0	0	0	1	1	22488
TRUE	1	0	1	1927-07-10	96	4	1	4	18.94	Normal weight	2	1	0	0	0	0	0	1	1	33717
FALSE	0	0	1	1955-10-09	68	1	1	3	18.95	Normal weight	1	1	0	0	0	0	0	1	2	314
FALSE	0	0	2	1955-08-29	68	1	1	3	18.95	Normal weight	4	1	0	0	0	0	0	1	1	823
FALSE	0	0	2	1953-09-18	70	1	1	1	18.95	Normal weight	4	1	0	0	0	0	0	1	1	6327
FALSE	0	0	2	1952-01-15	72	1	1	1	18.95	Normal weight	1	1	0	0	0	0	0	1	1	11935
TRUE	1	0	2	1951-02-06	73	1	1	1	18.95	Normal weight	4	1	0	0	0	0	0	1	1	14239
TRUE	1	0	1	1947-03-21	77	2	1	4	18.95	Normal weight	4	0	0	1	0	0	0	1	2	22680
TRUE	1	0	1	1942-06-26	81	2	1	2	18.95	Normal weight	1	1	0	0	0	0	0	2	2	27093
TRUE	1	0	2	1938-06-01	85	3	1	4	18.95	Normal weight	1	1	0	0	0	0	0	1	1	30318
TRUE	1	0	2	1936-12-27	87	3	3	1	18.95	Normal weight	3	1	0	0	0	0	0	1	1	31584
TRUE	1	0	2	1936-06-12	87	3	1	4	18.95	Normal weight	1	1	0	0	0	0	0	1	1	31589
FALSE	0	0	1	1936-09-02	87	3	1	4	18.95	Normal weight	3	1	0	0	0	0	0	1	1	32076
FALSE	0	0	1	1955-10-15	68	1	1	2	18.96	Normal weight	1	1	0	0	0	0	0	1	1	1383
FALSE	0	0	2	1955-04-06	69	1	3	4	18.96	Normal weight	1	1	0	0	0	0	0	1	1	2111
TRUE	1	0	1	1951-07-03	72	1	1	2	18.96	Normal weight	4	0	0	1	0	0	0	3	1	11914
TRUE	1	0	1	1951-12-30	72	1	1	2	18.96	Normal weight	3	1	0	0	0	0	0	1	1	12391
FALSE	0	0	2	1950-01-30	74	1	1	4	18.96	Normal weight	1	1	0	0	0	0	0	1	1	17559
FALSE	0	0	2	1949-02-22	75	2	1	1	18.96	Normal weight	1	1	0	0	0	0	0	1	1	18276
FALSE	0	0	1	1949-02-09	75	2	1	1	18.96	Normal weight	1	1	0	0	0	0	0	1	1	18931
FALSE	0	0	1	1947-02-24	77	2	1	3	18.96	Normal weight	1	1	0	0	0	0	0	3	2	22034
FALSE	0	0	2	1946-08-14	77	2	1	1	18.96	Normal weight	4	1	0	0	0	0	0	1	1	22766
TRUE	1	0	1	1946-01-15	78	2	1	2	18.96	Normal weight	1	0	1	0	0	0	0	1	1	24612
FALSE	0	0	2	1940-06-11	83	2	3	1	18.96	Normal weight	1	1	0	0	0	0	0	1	1	29074
FALSE	0	0	2	1954-12-12	69	1	1	3	18.97	Normal weight	1	1	0	0	0	0	0	1	1	2591
FALSE	0	0	2	1954-09-25	69	1	3	2	18.97	Normal weight	1	1	0	0	0	0	0	1	1	3751
FALSE	0	0	2	1955-01-08	69	1	1	3	18.97	Normal weight	1	1	0	0	0	0	0	1	2	3791
FALSE	0	0	2	1954-04-01	70	1	1	2	18.97	Normal weight	4	1	0	0	0	0	0	1	1	5269
TRUE	1	0	2	1954-02-16	70	1	1	4	18.97	Normal weight	1	1	0	0	0	0	0	1	1	7057
FALSE	0	0	2	1952-09-07	71	1	1	4	18.97	Normal weight	4	1	0	0	0	0	0	1	1	8964
FALSE	0	0	2	1952-08-18	71	1	3	4	18.97	Normal weight	1	1	0	0	0	0	0	1	1	9315
FALSE	0	0	1	1952-10-12	71	1	1	1	18.97	Normal weight	1	1	0	0	0	0	0	2	2	9686
FALSE	0	0	2	1952-12-25	71	1	1	2	18.97	Normal weight	4	1	0	0	0	0	0	1	1	9829
FALSE	0	0	2	1952-11-11	71	1	1	2	18.97	Normal weight	1	1	0	0	0	0	0	1	1	9958
FALSE	0	0	2	1951-10-29	72	1	1	2	18.97	Normal weight	1	1	0	0	0	0	0	1	1	11906
FALSE	0	0	2	1950-08-26	73	1	1	1	18.97	Normal weight	1	1	0	0	0	0	0	1	1	14255
TRUE	1	0	2	1950-07-27	73	1	1	2	18.97	Normal weight	1	1	0	0	0	0	0	1	1	14928
TRUE	1	0	2	1950-02-28	74	1	1	1	18.97	Normal weight	2	1	0	0	0	0	0	1	1	16564
FALSE	0	0	2	1948-11-03	75	2	1	3	18.97	Normal weight	3	1	0	0	0	0	0	1	1	18983
TRUE	1	0	2	1947-07-26	76	2	1	4	18.97	Normal weight	1	1	0	0	0	0	0	1	1	20336
TRUE	1	0	2	1946-03-04	78	2	1	1	18.97	Normal weight	1	1	0	0	0	0	0	1	1	23604
TRUE	1	0	2	1945-12-15	78	2	1	4	18.97	Normal weight	4	1	0	0	0	0	0	1	1	24117
FALSE	0	0	2	1944-12-12	79	2	1	3	18.97	Normal weight	1	1	0	0	0	0	0	1	1	25082
FALSE	0	0	2	1944-11-20	79	2	1	2	18.97	Normal weight	1	1	0	0	0	0	0	1	1	25321
FALSE	0	0	2	1940-11-08	83	2	3	2	18.97	Normal weight	1	1	0	0	0	0	0	1	1	29043
FALSE	0	0	1	1939-09-19	84	2	3	1	18.97	Normal weight	4	1	0	0	0	0	0	3	4	30095
TRUE	1	0	2	1938-12-11	85	3	1	4	18.97	Normal weight	1	1	0	0	0	0	0	1	1	30671
FALSE	0	0	2	1938-02-21	86	3	1	3	18.97	Normal weight	1	1	0	0	0	0	0	1	1	31267
FALSE	0	0	1	1935-10-08	88	3	3	4	18.97	Normal weight	1	1	0	0	0	0	0	1	1	32142
FALSE	0	0	2	1954-08-19	69	1	1	3	18.98	Normal weight	4	1	0	0	0	0	0	1	1	3602
FALSE	0	0	2	1954-09-01	69	1	3	3	18.98	Normal weight	1	0	0	1	0	0	0	1	1	3924
FALSE	0	0	2	1953-01-03	71	1	1	2	18.98	Normal weight	1	1	0	0	0	0	0	1	1	9318
TRUE	1	0	2	1951-06-17	72	1	1	1	18.98	Normal weight	4	1	0	0	0	0	0	1	1	12075
FALSE	0	0	1	1944-06-13	79	2	3	2	18.98	Normal weight	1	1	0	0	0	0	0	1	1	25367
FALSE	0	0	2	1955-10-09	68	1	1	1	18.99	Normal weight	1	1	0	0	0	0	0	1	1	49
FALSE	0	0	2	1953-11-25	70	1	1	4	18.99	Normal weight	1	1	1	0	0	0	0	1	1	5184
TRUE	1	0	2	1952-07-24	71	1	1	4	18.99	Normal weight	1	1	0	0	0	0	0	1	1	8380
FALSE	0	0	2	1951-07-18	72	1	1	4	18.99	Normal weight	1	1	0	0	0	0	0	1	1	11195
FALSE	0	0	1	1951-05-16	72	1	1	4	18.99	Normal weight	1	1	0	0	0	0	0	3	1	12588
FALSE	0	0	2	1951-04-08	73	1	1	1	18.99	Normal weight	1	0	0	1	0	0	0	1	1	13774
TRUE	1	0	2	1951-01-27	73	1	1	2	18.99	Normal weight	4	1	0	0	0	0	0	1	1	14268
FALSE	0	0	2	1950-05-07	73	1	1	3	18.99	Normal weight	1	1	0	0	0	0	0	1	1	15286
FALSE	0	0	2	1950-02-22	74	1	1	1	18.99	Normal weight	4	1	0	0	0	0	0	1	1	15943
FALSE	0	0	2	1950-02-04	74	1	1	4	18.99	Normal weight	1	1	0	0	0	0	0	1	2	17567
FALSE	0	0	2	1947-02-05	77	2	1	3	18.99	Normal weight	1	1	0	0	0	0	0	1	1	23416
TRUE	1	0	1	1942-11-01	81	2	1	1	18.99	Normal weight	4	1	0	0	0	0	0	1	1	27290
TRUE	1	0	1	1935-03-13	89	3	1	4	18.99	Normal weight	1	1	0	0	0	0	0	1	1	32550
TRUE	1	0	1	1933-04-20	90	3	1	4	18.99	Normal weight	1	1	0	0	0	0	0	1	1	33074
FALSE	0	0	1	1955-05-29	68	1	1	2	19	Normal weight	1	1	0	0	0	0	0	3	1	250
FALSE	0	0	2	1955-09-01	68	1	3	1	19	Normal weight	4	1	0	0	0	0	0	1	1	790
FALSE	0	0	2	1953-12-28	70	1	1	1	19	Normal weight	4	1	0	0	0	0	0	1	1	6865
FALSE	0	0	2	1952-10-08	71	1	3	4	19	Normal weight	1	1	0	0	0	0	0	1	1	8109
FALSE	0	0	2	1949-03-28	75	2	1	2	19	Normal weight	4	1	0	0	0	0	0	1	1	19278
FALSE	0	0	1	1945-02-22	79	2	3	4	19	Normal weight	1	1	0	0	0	0	0	1	1	25673
FALSE	0	0	1	1943-07-04	80	2	1	2	19	Normal weight	1	1	0	0	0	0	0	2	2	26835
FALSE	0	0	1	1941-02-15	83	2	1	4	19	Normal weight	1	1	0	0	0	0	0	1	1	29020
TRUE	1	0	1	1935-12-26	88	3	1	4	19	Normal weight	1	1	0	0	0	0	0	1	1	32310
FALSE	0	0	2	1935-10-06	88	3	3	3	19	Normal weight	4	1	0	0	0	0	0	1	1	32518
FALSE	0	0	2	1955-07-29	68	1	1	1	19.01	Normal weight	4	1	0	0	0	0	0	1	1	882
FALSE	0	0	2	1955-10-13	68	1	1	4	19.01	Normal weight	1	1	0	0	0	0	0	1	1	946
FALSE	0	0	2	1954-10-03	69	1	1	1	19.01	Normal weight	1	1	0	0	0	0	0	1	1	2518
FALSE	0	0	2	1954-12-24	69	1	1	2	19.01	Normal weight	1	1	0	0	0	0	0	1	1	3532
FALSE	0	1	2	1954-08-29	69	1	1	2	19.01	Normal weight	1	1	0	0	0	0	0	1	1	4904
FALSE	0	0	2	1954-03-23	70	1	1	2	19.01	Normal weight	1	0	0	1	0	0	0	1	1	5884
TRUE	1	0	2	1952-09-23	71	1	1	2	19.01	Normal weight	1	1	0	0	0	0	0	1	1	8414
TRUE	1	0	1	1947-05-13	76	2	1	4	19.01	Normal weight	1	1	0	0	0	0	0	1	1	20974
FALSE	0	0	1	1942-11-13	81	2	1	2	19.01	Normal weight	1	1	0	0	0	0	0	1	1	27498
FALSE	0	0	1	1941-09-09	82	2	1	1	19.01	Normal weight	4	1	0	0	0	0	0	1	1	28585
TRUE	1	0	1	1942-03-23	82	2	1	2	19.01	Normal weight	4	1	0	0	0	0	0	2	1	28619
TRUE	1	0	1	1955-11-24	68	1	1	4	19.02	Normal weight	4	1	0	0	0	0	0	1	1	803
FALSE	0	0	1	1952-04-12	72	1	4	1	19.02	Normal weight	4	1	0	0	0	0	0	1	1	11949
FALSE	0	0	2	1951-05-06	72	1	3	1	19.02	Normal weight	4	1	0	0	0	0	0	1	1	12500
FALSE	0	0	2	1948-12-22	75	2	3	1	19.02	Normal weight	4	1	0	0	0	0	0	1	1	19224
FALSE	0	0	2	1941-11-18	82	2	3	4	19.02	Normal weight	3	1	0	0	0	0	0	1	1	27885
TRUE	1	0	2	1939-08-28	84	2	1	4	19.02	Normal weight	4	1	0	0	0	0	0	1	1	30109
TRUE	1	0	1	1937-07-13	86	3	1	1	19.02	Normal weight	1	1	0	0	0	0	0	1	1	30982
FALSE	0	0	1	1928-07-18	95	4	1	2	19.02	Normal weight	4	1	0	0	0	0	0	1	1	33637
FALSE	0	0	2	1955-09-27	68	1	1	2	19.03	Normal weight	1	1	0	0	0	0	0	1	1	1279
FALSE	0	0	1	1954-10-30	69	1	1	4	19.03	Normal weight	4	1	0	0	0	0	0	1	1	2807
FALSE	0	0	2	1954-12-17	69	1	1	1	19.03	Normal weight	4	1	0	0	0	0	0	1	1	4217
TRUE	1	0	1	1952-11-17	71	1	1	1	19.03	Normal weight	1	1	0	0	0	0	0	1	1	8054
FALSE	0	0	1	1952-05-15	71	1	1	1	19.03	Normal weight	4	1	0	0	0	0	0	1	1	8590
FALSE	0	0	1	1952-09-03	71	1	1	1	19.03	Normal weight	1	1	0	0	0	0	0	1	4	8936
TRUE	1	1	1	1952-07-07	71	1	1	4	19.03	Normal weight	1	1	0	0	0	0	0	1	1	10673
FALSE	0	0	1	1951-07-03	72	1	1	1	19.03	Normal weight	1	1	0	0	0	0	0	3	1	12519
FALSE	0	0	1	1947-12-08	76	2	1	3	19.03	Normal weight	3	1	0	0	0	0	0	1	1	20278
FALSE	0	0	1	1946-11-01	77	2	1	2	19.03	Normal weight	1	1	0	0	0	0	0	3	1	21972
FALSE	0	0	1	1946-12-25	77	2	1	4	19.03	Normal weight	1	1	0	0	0	0	0	1	4	22195
FALSE	0	0	1	1945-12-06	78	2	1	3	19.03	Normal weight	1	1	0	0	0	0	0	1	1	23571
TRUE	1	0	2	1946-04-02	78	2	1	1	19.03	Normal weight	1	1	0	0	0	0	0	1	1	24073
TRUE	1	1	1	1946-01-01	78	2	1	4	19.03	Normal weight	1	0	0	1	0	0	0	1	1	24882
TRUE	1	0	1	1945-04-04	79	2	1	2	19.03	Normal weight	1	1	0	0	0	0	0	2	2	25510
TRUE	1	0	1	1943-12-18	80	2	1	4	19.03	Normal weight	1	1	0	0	0	0	0	3	1	26155
TRUE	1	0	1	1943-10-27	80	2	3	2	19.03	Normal weight	1	0	0	1	0	0	0	2	1	26458
FALSE	0	0	1	1944-01-24	80	2	1	2	19.03	Normal weight	4	1	0	0	0	0	0	1	1	26816
FALSE	0	0	1	1941-10-05	82	2	3	1	19.03	Normal weight	4	1	0	0	0	0	0	3	1	27996
FALSE	0	0	1	1938-09-16	85	3	1	3	19.03	Normal weight	1	1	0	0	0	0	0	3	1	30423
FALSE	0	0	1	1937-09-18	86	3	1	1	19.03	Normal weight	1	1	0	0	0	0	0	2	3	31077
FALSE	0	0	1	1937-10-24	86	3	1	4	19.03	Normal weight	1	1	0	0	0	0	0	1	1	31336
FALSE	0	0	1	1955-12-26	68	1	1	2	19.04	Normal weight	4	1	0	0	0	0	0	3	1	371
FALSE	0	0	2	1954-07-12	69	1	3	1	19.04	Normal weight	1	1	0	0	0	0	0	1	1	4407
FALSE	0	0	2	1954-03-13	70	1	1	4	19.04	Normal weight	1	1	0	0	0	0	0	1	1	7088
TRUE	1	0	2	1951-08-06	72	1	1	2	19.04	Normal weight	1	1	0	0	0	0	0	1	1	11306
FALSE	0	0	1	1951-04-03	73	1	1	1	19.04	Normal weight	3	1	0	0	0	0	0	1	1	13423
FALSE	0	0	1	1949-09-07	74	1	1	1	19.04	Normal weight	4	1	0	0	0	0	0	1	1	16980
FALSE	0	0	2	1949-05-01	74	1	1	2	19.04	Normal weight	1	1	0	0	0	0	0	1	1	17470
FALSE	0	0	2	1950-02-06	74	1	1	4	19.04	Normal weight	1	1	0	0	0	0	0	1	1	17516
FALSE	0	0	1	1948-07-23	75	2	3	4	19.04	Normal weight	1	1	0	0	0	0	0	3	4	18416
TRUE	1	0	1	1948-02-28	76	2	1	2	19.04	Normal weight	1	1	0	0	0	0	0	3	2	20434
FALSE	0	0	2	1947-02-07	77	2	1	4	19.04	Normal weight	1	1	0	0	0	0	0	1	1	23267
TRUE	1	0	2	1946-01-11	78	2	1	2	19.04	Normal weight	1	1	0	0	0	0	0	1	1	24111
TRUE	1	0	2	1943-03-29	81	2	3	1	19.04	Normal weight	4	0	0	1	0	0	0	1	1	27231
TRUE	1	0	2	1941-12-21	82	2	3	2	19.04	Normal weight	4	1	0	0	0	0	0	1	1	27950
FALSE	0	0	2	1937-10-09	86	3	3	2	19.04	Normal weight	1	1	0	0	0	0	0	1	1	31314
FALSE	0	0	1	1935-02-16	89	3	1	4	19.04	Normal weight	1	1	0	0	0	0	0	1	1	32765
FALSE	0	0	2	1955-09-20	68	1	1	4	19.05	Normal weight	3	1	0	0	0	0	0	1	1	21
TRUE	1	0	1	1955-05-05	68	1	1	3	19.05	Normal weight	1	1	0	0	0	0	0	2	2	1026
FALSE	0	0	2	1954-05-19	69	1	1	2	19.05	Normal weight	1	1	0	0	0	0	0	1	1	1719
FALSE	0	0	2	1954-07-18	69	1	1	3	19.05	Normal weight	1	1	0	0	0	0	0	1	1	2368
FALSE	0	0	1	1954-09-22	69	1	1	3	19.05	Normal weight	1	1	0	0	0	0	0	3	4	2568
FALSE	0	0	2	1954-07-12	69	1	1	2	19.05	Normal weight	1	0	0	1	0	0	0	1	1	2693
FALSE	0	0	1	1954-03-01	70	1	1	3	19.05	Normal weight	1	1	0	0	0	0	0	1	1	5248
FALSE	0	0	1	1952-05-05	71	1	1	2	19.05	Normal weight	4	1	0	0	0	0	0	3	1	9523
FALSE	0	0	2	1951-10-25	72	1	3	1	19.05	Normal weight	1	1	0	0	0	0	0	1	1	12064
FALSE	0	0	1	1950-09-23	73	1	1	1	19.05	Normal weight	4	1	0	0	0	0	0	2	4	14812
FALSE	0	0	1	1950-10-12	73	1	3	2	19.05	Normal weight	4	1	0	0	0	0	0	1	1	15482
TRUE	1	0	2	1951-01-25	73	1	1	3	19.05	Normal weight	1	1	0	0	0	0	0	1	1	15597
FALSE	0	0	1	1950-03-29	74	1	1	1	19.05	Normal weight	1	1	0	0	0	0	0	3	4	15883
TRUE	1	0	2	1948-09-19	75	2	1	1	19.05	Normal weight	1	1	0	0	0	0	0	1	1	18924
FALSE	0	0	2	1948-08-30	75	2	1	3	19.05	Normal weight	4	1	0	0	0	0	0	1	1	19377
FALSE	0	0	1	1944-09-08	79	2	1	3	19.05	Normal weight	1	1	0	0	0	0	0	2	1	25585
FALSE	0	0	1	1944-03-27	80	2	1	4	19.05	Normal weight	1	1	0	0	0	0	0	1	1	26657
FALSE	0	0	1	1941-05-11	82	2	1	4	19.05	Normal weight	2	1	0	0	0	0	0	1	1	28650
FALSE	0	0	1	1955-12-20	68	1	1	3	19.06	Normal weight	1	1	0	0	0	0	0	1	1	567
FALSE	0	0	2	1955-01-26	69	1	3	3	19.06	Normal weight	1	0	0	1	1	0	0	1	1	2632
FALSE	0	0	1	1955-01-08	69	1	1	2	19.06	Normal weight	1	1	0	0	0	0	0	1	2	3431
TRUE	1	0	2	1953-12-22	70	1	1	3	19.06	Normal weight	4	1	0	0	0	0	0	1	1	6259
FALSE	0	0	2	1953-04-15	71	1	1	1	19.06	Normal weight	4	1	0	0	0	0	0	1	1	10423
FALSE	0	0	2	1948-08-15	75	2	1	3	19.06	Normal weight	3	0	0	1	0	0	0	1	1	19520
FALSE	0	0	2	1955-09-13	68	1	1	4	19.07	Normal weight	1	1	0	0	0	0	0	1	1	1246
FALSE	0	0	2	1954-10-05	69	1	3	2	19.07	Normal weight	1	1	0	0	0	0	0	1	1	2272
FALSE	0	0	1	1954-08-28	69	1	1	2	19.07	Normal weight	4	1	0	0	0	0	0	3	3	2474
FALSE	0	0	2	1954-09-04	69	1	1	4	19.07	Normal weight	3	1	0	0	0	0	0	1	1	2981
TRUE	1	0	2	1954-08-25	69	1	1	1	19.07	Normal weight	4	1	0	0	0	0	0	3	1	4220
FALSE	0	0	1	1952-02-19	72	1	1	4	19.07	Normal weight	4	1	0	0	0	0	0	1	2	12160
TRUE	1	0	1	1951-04-07	73	1	1	2	19.07	Normal weight	4	1	0	0	0	0	0	3	1	13658
TRUE	1	0	1	1950-09-20	73	1	3	2	19.07	Normal weight	1	0	0	1	0	0	0	1	1	14726
FALSE	0	0	2	1949-12-07	74	1	1	2	19.07	Normal weight	4	1	0	0	0	0	0	1	1	17436
FALSE	0	0	2	1948-09-26	75	2	1	3	19.07	Normal weight	1	1	0	0	0	0	0	1	1	18422
TRUE	1	0	2	1945-12-25	78	2	1	4	19.07	Normal weight	1	1	0	0	0	0	0	1	1	23696
FALSE	0	0	2	1946-02-08	78	2	3	3	19.07	Normal weight	1	1	0	0	0	0	0	1	1	24202
FALSE	0	0	2	1944-10-18	79	2	1	3	19.07	Normal weight	1	0	0	1	0	0	0	1	1	25027
TRUE	1	0	2	1944-10-29	79	2	3	4	19.07	Normal weight	1	1	0	0	0	0	0	1	1	25922
FALSE	0	0	2	1942-03-28	82	2	3	3	19.07	Normal weight	4	1	0	0	0	0	0	1	1	28103
FALSE	0	0	1	1953-10-17	70	1	1	1	19.08	Normal weight	4	1	0	0	0	0	0	3	4	5673
FALSE	0	0	2	1953-09-29	70	1	1	2	19.08	Normal weight	1	1	0	0	0	0	0	1	1	5755
TRUE	1	0	1	1952-05-13	71	1	3	3	19.08	Normal weight	1	1	0	0	0	0	0	1	1	9376
FALSE	0	0	2	1952-09-06	71	1	1	2	19.08	Normal weight	1	1	0	0	0	0	0	1	1	9899
FALSE	0	0	2	1951-12-11	72	1	1	1	19.08	Normal weight	1	1	0	0	0	0	0	1	1	11994
FALSE	0	0	1	1950-11-02	73	1	1	4	19.08	Normal weight	2	1	0	0	0	0	0	3	1	15785
TRUE	1	0	1	1949-10-20	74	1	1	2	19.08	Normal weight	1	1	0	0	0	0	0	1	1	16935
FALSE	0	0	2	1948-09-03	75	2	1	1	19.08	Normal weight	1	0	0	1	0	0	0	1	1	19282
TRUE	1	0	1	1939-10-30	84	2	1	1	19.08	Normal weight	4	1	0	0	0	0	0	1	1	29718
[truncated: 31,779 more rows]

## Sheet: data after PSM
Hypertension	Gout	gender	age	marriage	education	BMI	exercise	Balance	Meat	Vegetarian	salt	oil	sugar	smoking	drinking
0	0	2	69	1	4	2	1	1	0	0	0	0	0	1	1
0	0	1	85	1	1	12.63	1	1	0	0	0	0	0	1	1
1	0	2	72	1	1	12.94	4	1	0	0	0	0	0	1	1
0	0	2	88	1	4	13.37	4	1	0	0	0	0	0	1	1
0	0	1	72	1	3	13.84	1	1	0	0	0	0	0	1	1
0	0	2	88	1	3	14.09	1	1	0	0	0	0	0	1	1
1	0	1	77	1	2	14.33	4	1	0	0	0	0	0	3	1
0	0	2	79	1	1	14.34	4	1	0	0	0	0	0	1	1
1	0	1	78	1	4	14.41	1	1	0	0	0	0	0	1	1
0	0	2	82	1	1	14.42	1	1	0	0	0	0	0	1	1
0	0	2	89	1	2	14.42	1	1	0	0	0	0	0	1	1
1	0	2	74	1	1	14.57	1	1	0	0	0	0	0	1	1
1	0	1	78	1	3	14.59	1	1	0	0	0	0	0	1	1
0	0	2	86	1	4	14.61	1	1	0	0	0	0	0	1	1
1	1	1	71	1	2	14.66	1	1	0	0	0	0	0	3	4
1	0	1	88	1	3	14.69	4	1	0	0	0	0	0	1	1
1	0	1	75	1	2	14.74	3	1	0	0	1	0	0	2	2
0	0	2	72	3	2	14.75	1	1	0	0	0	0	0	1	1
1	0	2	76	1	3	14.75	4	1	0	0	0	0	0	1	1
0	0	1	76	1	2	14.81	1	1	0	0	0	0	0	1	1
0	0	1	87	3	4	14.86	4	1	0	0	0	0	0	2	3
0	0	2	78	3	2	14.87	1	0	0	1	0	0	0	1	1
0	0	1	82	1	4	14.88	1	1	0	0	0	0	0	1	1
0	0	2	89	3	1	14.89	4	1	0	0	0	0	0	1	1
0	0	1	84	1	3	14.9	1	1	0	0	0	0	0	3	4
1	0	2	72	1	1	14.91	3	1	0	0	0	0	0	1	1
0	0	2	84	1	4	14.92	1	1	0	0	0	0	0	1	1
0	0	1	83	1	4	14.95	4	1	0	0	0	0	0	1	1
0	0	2	73	3	3	14.98	2	1	0	0	0	0	0	1	1
0	0	2	82	1	4	14.98	1	1	0	0	0	0	0	1	1
1	0	2	86	1	3	15.02	1	1	0	0	0	0	0	1	1
1	0	2	82	1	4	15.06	1	1	0	0	0	0	0	1	1
0	0	2	90	3	2	15.06	4	1	0	0	0	0	0	1	1
0	0	2	74	1	4	15.15	1	1	0	0	0	0	0	1	1
0	0	1	76	1	4	15.15	3	1	0	0	0	0	0	3	1
0	0	1	73	1	4	15.21	4	0	0	1	0	0	0	3	1
0	0	2	75	1	2	15.22	1	1	0	0	0	0	0	1	1
0	0	2	80	3	2	15.22	1	1	0	0	0	0	0	1	1
0	0	2	88	3	3	15.22	1	1	0	0	0	0	0	1	1
0	0	2	72	1	3	15.34	1	0	0	1	0	0	0	1	1
1	0	2	69	1	4	15.35	1	1	0	0	0	0	0	1	1
0	0	2	85	1	4	15.37	1	1	0	0	0	0	0	1	1
0	0	2	70	1	1	15.38	1	1	0	0	0	0	0	1	1
0	0	2	91	3	1	15.39	1	1	0	0	0	0	0	1	1
0	0	2	68	1	2	15.4	1	1	0	0	0	0	0	1	1
1	0	2	74	1	1	15.4	4	1	0	0	0	0	0	1	1
0	0	2	76	1	2	15.41	1	0	0	1	0	0	0	1	1
0	0	2	74	3	2	15.42	4	0	0	1	0	0	0	1	2
0	0	2	73	1	2	15.43	1	1	0	0	0	0	0	1	1
0	0	2	81	1	3	15.43	1	0	0	1	0	0	0	1	1
0	0	2	81	1	4	15.44	4	1	0	0	0	0	0	1	1
0	0	1	89	1	4	15.5	4	1	0	0	0	0	0	1	1
0	0	1	68	1	2	15.55	4	1	0	0	0	0	0	1	1
1	0	1	68	1	2	15.55	4	1	0	0	0	0	0	3	4
1	0	2	78	3	1	15.56	1	0	0	1	0	0	0	1	1
0	0	2	84	1	2	15.56	4	1	0	0	0	0	0	1	1
0	0	2	77	1	2	15.58	1	1	0	0	0	0	0	1	1
0	0	2	79	1	1	15.58	4	1	0	0	0	0	0	1	1
0	1	2	79	1	2	15.58	1	0	0	1	0	0	0	1	1
1	0	2	82	1	4	15.59	3	1	0	0	0	0	0	1	1
1	0	1	87	1	4	15.59	1	1	0	0	0	0	0	1	1
0	0	1	89	1	4	15.59	1	1	0	0	0	0	0	1	1
0	0	1	75	1	3	15.6	4	1	0	0	0	0	0	2	1
0	0	2	76	1	1	15.62	4	1	0	0	0	0	0	1	1
1	0	2	70	1	1	15.64	1	1	0	0	0	0	0	1	1
0	0	2	90	1	1	15.64	4	1	0	0	0	0	0	1	1
1	0	1	89	1	1	15.68	3	0	0	1	0	0	0	1	1
1	0	2	86	1	4	15.69	1	1	0	0	0	0	0	1	1
0	0	1	73	1	4	15.7	1	0	0	1	0	0	0	3	1
1	0	2	89	3	1	15.7	4	1	0	0	0	0	0	1	1
0	0	1	78	1	4	15.73	1	1	0	0	0	0	0	1	1
0	0	2	78	1	1	15.73	1	1	0	0	0	0	0	1	1
0	0	1	76	1	3	15.74	4	1	0	0	0	0	0	1	2
0	0	1	78	1	1	15.75	4	1	0	0	0	0	0	1	1
1	0	2	88	1	2	15.75	1	1	0	0	0	0	0	1	1
0	0	1	78	1	2	15.77	1	1	0	0	0	0	0	1	1
0	0	2	80	3	3	15.79	1	1	0	0	0	0	0	1	1
0	0	2	88	1	3	15.79	4	1	0	0	0	0	0	1	1
0	0	1	81	4	1	15.8	1	0	1	0	0	0	0	2	4
0	0	2	76	3	3	15.81	1	1	0	0	0	0	0	1	1
1	0	1	76	1	3	15.81	3	1	0	0	0	0	0	3	1
0	0	1	79	1	4	15.81	1	1	0	0	0	0	0	1	1
0	0	2	84	1	2	15.81	3	1	0	0	0	0	0	1	1
0	0	2	86	3	1	15.81	4	1	0	0	0	0	0	1	1
0	0	2	88	1	4	15.81	1	1	0	0	0	0	0	1	1
1	0	2	90	1	4	15.81	1	0	0	1	0	0	0	1	1
0	0	1	88	3	1	15.82	3	1	0	0	0	0	0	1	1
0	0	2	91	3	1	15.82	1	0	0	1	0	0	0	1	1
0	0	2	86	1	3	15.83	2	1	0	0	0	0	0	1	1
1	0	2	75	1	2	15.84	1	1	0	0	0	0	0	1	1
0	0	1	86	1	2	15.85	1	1	0	0	0	0	0	1	1
1	0	1	79	1	4	15.88	1	1	0	0	0	0	0	1	1
0	0	1	83	1	1	15.88	1	1	0	0	0	0	0	3	4
0	0	1	68	1	3	15.89	1	1	0	0	0	0	0	3	1
0	0	1	83	1	3	15.9	4	1	0	0	0	0	0	1	1
0	0	1	82	1	1	15.92	4	1	0	0	0	0	0	1	1
0	0	1	73	1	4	15.93	1	1	0	0	0	0	0	1	1
0	0	1	73	1	2	15.94	1	1	0	0	0	0	0	2	4
0	0	2	82	1	1	15.94	1	1	0	0	0	0	0	1	1
0	0	2	80	2	4	15.95	4	1	0	0	0	0	0	1	2
1	0	2	83	1	2	15.95	4	1	0	0	0	0	0	1	1
0	0	1	86	1	1	15.95	1	1	0	0	0	0	0	3	1
0	0	2	75	3	3	15.96	1	1	0	0	0	0	0	1	1
0	0	2	80	1	3	15.98	1	1	0	0	0	0	0	1	1
1	0	2	87	1	4	15.98	1	1	0	0	0	0	0	1	1
0	0	1	73	1	2	16	1	1	0	0	0	0	0	1	4
0	0	2	74	1	2	16	1	1	0	0	0	0	0	1	1
0	0	2	74	3	2	16	1	1	0	0	0	0	0	1	1
0	0	2	76	1	1	16	4	1	0	0	0	0	0	1	1
0	0	1	78	1	4	16	4	1	0	0	0	0	0	3	4
1	0	2	80	3	1	16	4	1	0	0	0	0	0	1	1
0	0	1	84	1	4	16	1	1	0	0	0	0	0	3	1
0	0	2	87	3	1	16.01	1	1	0	0	0	0	0	1	1
0	0	2	77	1	3	16.02	1	1	0	0	0	0	0	1	1
1	0	2	77	1	4	16.02	1	1	0	0	0	0	0	1	1
0	0	2	79	1	4	16.02	1	1	0	0	0	0	0	1	1
1	1	2	81	3	1	16.02	3	1	0	0	0	0	0	1	1
0	0	2	85	3	3	16.02	1	1	0	0	0	0	0	1	1
0	0	2	85	1	3	16.02	1	1	0	0	0	0	0	1	1
0	0	2	86	1	3	16.02	4	1	0	0	0	0	0	1	1
0	0	2	88	1	1	16.02	4	1	0	0	0	0	0	1	1
1	0	1	94	1	1	16.02	1	1	0	0	0	0	0	1	1
1	0	2	94	3	3	16.02	3	1	0	0	0	0	0	1	1
0	0	1	96	1	4	16.02	1	1	0	0	0	0	0	1	1
1	0	2	88	1	4	16.03	2	1	0	0	0	0	0	1	1
1	0	1	69	3	2	16.05	1	1	0	0	0	0	0	3	2
0	0	1	90	1	4	16.06	1	1	0	0	0	0	0	1	1
1	0	2	82	1	4	16.09	1	1	0	0	0	0	0	1	1
0	0	2	69	3	1	16.1	1	1	0	0	0	0	0	1	1
0	0	2	69	1	4	16.12	4	1	0	0	0	0	0	1	1
0	0	2	74	1	2	16.12	4	1	0	0	0	0	0	1	1
1	0	1	79	1	4	16.14	4	1	0	0	0	0	0	1	1
0	0	2	69	3	2	16.17	1	0	0	1	0	0	0	1	1
0	0	1	87	1	4	16.17	4	1	0	0	0	0	0	2	2
0	0	2	73	3	2	16.18	3	1	0	0	0	0	0	1	1
0	0	2	73	1	1	16.18	1	1	0	0	0	0	0	1	1
0	0	1	74	1	2	16.18	1	1	0	0	0	0	0	2	1
0	0	1	74	1	3	16.18	1	1	0	0	0	0	0	1	1
0	0	2	80	3	2	16.2	3	0	0	1	0	0	0	1	1
0	0	2	86	1	4	16.2	1	1	0	0	0	0	0	1	1
0	0	2	73	3	2	16.22	4	1	0	0	0	0	0	1	1
0	0	2	85	1	2	16.22	1	1	0	0	0	0	0	1	1
0	0	2	77	1	2	16.23	4	1	0	0	0	0	0	1	1
1	0	2	82	1	2	16.23	1	1	0	0	0	0	0	1	1
0	0	2	83	1	1	16.23	4	1	0	0	0	0	0	1	1
0	0	2	83	3	4	16.23	1	0	0	1	0	0	0	1	1
1	0	1	88	3	1	16.23	1	1	0	0	0	0	0	1	1
1	0	2	94	1	1	16.23	1	1	0	0	0	0	0	1	1
0	0	1	76	1	1	16.25	1	1	0	0	0	0	0	3	2
0	0	2	69	1	1	16.26	1	1	0	0	0	0	0	1	1
0	0	1	77	1	3	16.26	4	1	0	0	0	0	0	3	1
0	0	1	88	1	2	16.26	1	1	0	0	0	0	0	1	1
0	0	1	70	1	2	16.28	4	1	0	1	0	0	0	3	1
1	0	2	81	1	4	16.28	1	1	0	0	0	0	0	1	1
0	0	2	81	1	4	16.28	4	1	0	0	0	0	0	1	1
0	0	2	89	1	4	16.28	4	1	0	0	0	0	0	1	1
0	0	1	75	1	3	16.29	4	1	0	0	0	0	0	1	4
0	0	1	79	1	4	16.3	1	1	0	0	0	0	0	1	1
1	0	2	87	1	1	16.3	1	0	0	1	0	0	0	1	1
1	0	2	68	2	2	16.32	1	1	0	0	0	0	0	1	1
0	0	2	77	3	1	16.32	2	1	0	0	0	0	0	1	1
1	1	2	77	1	3	16.33	4	1	0	0	0	0	0	1	1
1	0	2	74	1	2	16.36	1	1	0	0	0	0	0	1	1
0	0	1	80	1	2	16.36	4	1	0	0	0	0	0	1	1
0	0	1	85	1	2	16.36	1	1	0	0	0	0	0	1	1
0	0	2	94	3	2	16.36	1	1	0	0	0	0	0	1	1
0	0	1	87	1	4	16.37	3	1	0	0	0	0	0	1	1
1	0	1	84	3	3	16.38	1	1	0	0	0	0	0	1	2
0	0	2	74	1	2	16.39	1	1	0	0	0	0	0	1	1
0	0	2	86	1	3	16.39	1	0	1	0	0	0	0	3	1
0	0	1	77	1	2	16.4	1	1	0	0	0	0	0	1	1
0	0	2	81	3	2	16.4	4	1	0	1	0	0	0	1	1
0	0	1	83	1	3	16.4	4	0	0	1	0	0	0	1	1
1	0	1	87	1	4	16.4	3	0	0	1	0	0	0	3	1
1	0	2	93	3	4	16.4	4	1	0	0	0	0	0	1	1
0	0	2	72	1	2	16.41	1	1	0	0	0	0	0	1	1
0	0	2	77	3	2	16.41	4	1	0	0	0	0	0	1	1
0	0	1	77	1	2	16.41	4	1	0	0	0	0	0	1	1
0	0	2	84	1	3	16.41	4	1	0	0	0	0	0	1	1
0	0	2	87	1	1	16.41	4	1	0	0	0	0	0	1	1
0	0	1	88	1	1	16.41	1	1	0	0	0	0	0	1	1
0	0	1	76	1	3	16.42	1	1	0	0	0	0	0	1	1
0	0	2	78	1	3	16.42	3	1	0	0	0	0	0	1	1
1	0	1	89	3	4	16.42	1	1	0	0	0	0	0	2	2
1	0	1	74	1	3	16.43	4	1	0	0	0	0	0	1	2
0	0	1	82	1	2	16.43	1	1	0	0	0	0	0	2	1
1	0	2	69	1	1	16.44	4	1	0	0	0	0	0	1	1
0	0	2	69	1	3	16.44	2	0	0	1	0	0	0	1	1
0	0	2	72	3	2	16.44	1	1	0	0	0	0	0	1	1
0	0	2	72	1	4	16.44	1	0	0	1	0	0	0	1	1
0	0	2	74	1	3	16.44	1	1	0	0	0	0	0	1	1
1	0	2	75	3	4	16.44	1	1	0	0	0	0	0	1	1
0	0	2	78	3	3	16.44	1	1	0	0	0	0	0	1	1
0	0	2	90	1	1	16.44	4	1	0	0	0	0	0	1	1
0	0	2	80	3	1	16.45	1	1	0	0	0	0	0	1	1
0	0	1	86	3	1	16.45	3	1	0	0	0	0	0	1	2
0	0	1	86	1	4	16.45	3	1	0	0	0	0	0	1	1
0	0	2	87	3	4	16.45	4	0	0	1	0	0	0	1	1
0	0	2	90	1	4	16.45	4	1	0	0	0	0	0	1	1
0	0	1	73	1	4	16.46	1	1	0	0	0	0	0	1	1
0	0	2	77	1	2	16.46	3	1	0	0	0	0	0	1	1
0	0	2	84	3	1	16.46	4	1	0	0	0	0	0	1	1
0	0	1	76	1	4	16.48	1	1	0	0	0	0	0	3	4
1	0	1	72	1	3	16.49	1	1	0	0	0	0	0	1	1
0	0	1	91	1	4	16.49	1	1	0	0	0	0	0	1	1
1	0	2	72	1	2	16.51	1	1	0	0	0	0	0	1	1
0	0	1	75	1	2	16.51	1	1	0	0	0	0	0	1	3
1	0	2	73	1	1	16.52	1	1	0	0	0	0	0	1	1
1	0	1	87	1	4	16.52	1	1	0	0	0	0	0	1	1
0	0	1	72	1	1	16.53	4	1	0	0	0	0	0	3	1
0	0	2	75	1	1	16.53	4	1	0	0	0	0	0	1	1
0	0	1	76	3	3	16.53	1	1	0	0	0	0	0	1	1
0	0	1	77	1	1	16.53	4	1	0	0	0	0	0	1	1
0	0	1	80	1	1	16.53	4	1	0	0	0	0	0	2	4
0	0	2	90	1	1	16.53	1	1	0	0	0	0	0	1	1
1	0	2	90	1	1	16.53	4	1	0	0	0	0	0	1	1
1	0	1	93	1	4	16.53	4	1	0	0	0	0	0	1	1
0	0	1	91	1	4	16.54	1	1	0	0	0	0	0	1	1
0	0	2	70	1	2	16.55	1	1	0	0	0	0	0	1	1
0	0	2	74	1	2	16.56	3	1	0	0	0	0	0	1	1
0	0	2	74	1	3	16.56	1	1	0	0	0	0	0	1	1
1	0	2	81	3	4	16.56	4	1	0	0	0	0	0	1	1
1	0	1	86	1	1	16.56	4	1	0	0	0	0	0	1	1
1	0	1	69	1	2	16.57	1	1	0	0	0	0	0	3	4
0	0	2	88	1	4	16.58	4	1	0	0	0	0	0	1	1
0	0	2	74	1	1	16.6	1	1	0	0	0	0	0	1	1
0	0	1	72	1	2	16.61	1	1	0	0	0	0	0	2	4
0	0	2	73	3	4	16.61	1	1	0	0	0	0	0	1	1
0	0	1	84	1	3	16.61	1	1	0	0	0	0	0	3	4
0	0	1	71	1	2	16.62	4	0	0	1	0	0	0	3	4
0	0	1	72	1	3	16.63	1	1	0	0	0	0	0	3	1
1	0	2	74	1	2	16.63	1	0	0	1	0	0	0	1	1
0	0	2	80	3	1	16.63	1	1	0	0	0	0	0	1	1
0	0	1	86	1	3	16.63	1	1	0	0	0	0	0	1	1
0	0	2	89	3	4	16.63	1	1	0	0	0	0	0	1	1
0	0	2	96	3	1	16.63	4	1	0	0	0	0	0	1	1
1	0	1	72	1	4	16.64	4	1	0	0	0	0	0	3	4
1	0	2	75	2	3	16.64	4	1	0	0	0	0	0	1	1
0	0	1	86	3	1	16.64	1	1	0	0	0	0	0	2	2
0	0	2	90	3	1	16.64	1	1	0	0	0	0	0	1	4
0	0	2	68	3	1	16.65	1	1	0	0	0	0	0	1	1
1	0	2	70	1	2	16.65	1	1	0	0	0	0	0	1	1
0	0	2	84	3	4	16.65	1	1	0	0	0	0	0	1	1
0	0	2	88	3	2	16.65	3	1	0	0	0	0	0	1	1
0	0	2	88	1	4	16.65	1	1	0	1	0	0	0	1	1
0	0	2	89	1	4	16.65	2	1	0	0	0	0	0	1	1
0	0	2	72	1	2	16.66	4	1	0	0	0	0	0	1	1
1	0	2	73	3	1	16.66	1	1	0	0	0	0	0	1	1
1	0	2	76	2	3	16.66	2	1	0	0	0	0	0	1	1
1	0	2	88	1	1	16.66	4	1	0	0	0	0	0	1	1
0	0	2	89	3	1	16.66	1	1	0	0	0	0	0	1	1
0	0	2	75	1	1	16.67	4	1	0	0	0	0	0	1	1
1	0	2	84	1	1	16.67	1	1	0	0	0	0	0	1	1
0	0	2	88	3	1	16.67	1	0	0	1	1	1	0	3	1
0	0	2	73	1	1	16.69	3	0	0	1	0	0	0	1	1
0	0	2	75	1	4	16.69	1	1	0	0	0	0	0	1	1
1	0	1	88	1	2	16.69	1	1	0	0	0	0	0	1	1
0	0	2	72	1	4	16.7	2	1	0	0	0	0	0	1	1
0	0	2	78	3	2	16.7	4	1	0	0	0	0	0	1	1
0	0	1	87	1	4	16.7	1	1	0	0	0	0	0	1	1
1	0	1	88	1	4	16.7	1	1	0	0	0	0	0	1	1
0	0	1	82	1	2	16.71	4	1	0	0	0	0	0	1	1
0	0	1	84	1	4	16.71	1	1	0	0	0	0	0	1	1
0	0	2	85	1	1	16.71	1	1	0	0	0	0	0	1	1
1	0	2	80	1	2	16.72	3	1	0	0	0	0	0	1	1
0	0	2	81	3	4	16.72	1	1	0	0	0	0	0	1	1
1	0	2	72	1	2	16.73	1	1	0	0	0	0	0	1	1
0	0	1	78	1	4	16.73	3	1	0	0	0	0	0	1	1
0	0	2	78	1	1	16.73	1	0	0	1	0	0	0	1	1
0	0	2	79	1	2	16.74	1	1	0	0	0	0	0	1	1
0	0	1	80	1	3	16.75	1	1	0	0	0	0	0	1	1
1	0	2	70	3	1	16.76	1	1	0	0	0	0	0	1	1
1	0	2	77	1	1	16.77	1	1	0	0	0	0	0	1	1
0	0	2	79	1	4	16.77	1	1	0	0	0	0	0	1	1
0	0	2	72	1	3	16.78	1	1	0	0	0	0	0	1	1
0	0	1	69	1	2	16.79	3	1	0	0	0	0	0	3	1
0	0	2	74	1	2	16.8	4	0	0	1	0	0	0	1	1
1	0	2	76	1	4	16.8	3	1	0	0	0	0	0	1	1
0	0	1	92	1	1	16.8	4	1	0	0	0	0	0	1	1
0	0	1	76	1	4	16.81	1	1	0	0	0	0	0	1	1
0	0	1	87	1	1	16.81	1	1	0	0	0	0	0	1	1
0	0	2	70	1	4	16.82	1	1	0	0	0	0	0	1	1
0	0	1	75	1	1	16.82	4	1	0	0	0	0	0	3	4
0	0	2	77	3	4	16.82	1	1	0	0	0	0	0	1	1
0	0	1	79	1	3	16.82	1	1	0	0	0	0	0	1	1
1	0	2	80	3	3	16.82	1	1	0	0	0	0	0	1	1
0	0	2	83	3	4	16.82	1	1	0	0	0	0	0	1	1
1	0	2	87	3	1	16.82	1	1	0	0	0	0	0	1	1
1	0	2	91	3	1	16.82	4	1	0	0	0	0	0	1	1
0	0	1	79	3	3	16.84	1	1	0	0	0	0	0	3	1
0	0	1	72	1	1	16.85	3	1	0	0	0	0	0	1	1
0	0	2	72	1	3	16.85	1	1	0	0	0	0	0	1	1
1	0	2	80	3	1	16.85	1	1	0	0	0	0	0	1	1
1	0	2	69	1	1	16.87	1	1	0	0	0	0	0	1	1
0	1	2	82	1	1	16.87	1	1	0	0	0	0	0	1	1
0	0	2	88	1	1	16.87	4	1	0	0	0	0	0	1	1
0	0	2	82	1	3	16.88	3	0	0	1	0	0	0	1	1
1	0	2	71	1	2	16.89	1	1	0	0	0	0	0	1	1
1	0	2	78	1	1	16.89	1	1	0	0	0	0	0	1	1
0	0	1	79	1	3	16.89	1	1	0	0	0	0	0	1	1
0	0	1	83	1	1	16.89	4	1	0	0	0	0	0	1	1
0	0	1	87	1	2	16.89	1	1	0	0	0	0	0	1	1
1	0	1	69	1	2	16.9	2	0	0	0	1	0	0	3	4
1	0	1	80	1	3	16.9	1	1	0	0	0	0	0	2	4
0	0	1	84	1	1	16.9	1	1	0	0	0	0	0	1	1
1	0	2	85	3	4	16.9	4	1	0	0	0	0	0	1	1
0	1	1	88	1	3	16.9	4	1	0	0	0	0	0	1	1
1	0	1	89	1	4	16.9	1	1	0	0	0	0	0	1	1
0	0	2	73	1	4	16.91	1	1	0	0	0	0	0	1	1
0	0	2	76	1	1	16.93	1	1	0	0	0	0	0	1	1
0	0	2	82	1	2	16.93	1	1	0	0	0	0	0	1	1
1	0	2	69	3	3	16.94	3	1	0	0	0	0	0	1	1
0	0	1	73	1	2	16.94	1	1	0	0	0	0	0	1	1
0	0	1	74	1	3	16.94	1	1	0	0	0	0	0	1	1
0	0	2	79	1	3	16.94	1	1	0	0	0	0	0	1	1
0	0	1	87	1	4	16.95	2	1	0	0	1	0	0	3	4
0	0	1	88	3	4	16.95	1	1	0	0	0	0	0	1	1
0	0	1	74	1	2	16.96	3	1	0	0	0	0	0	3	1
0	0	2	72	1	2	16.97	4	1	0	0	0	0	0	3	2
1	0	2	74	3	1	16.97	4	1	0	0	0	0	0	1	1
0	0	2	82	1	3	16.98	1	1	0	0	0	0	0	1	1
1	0	2	86	1	3	16.98	4	0	0	1	0	0	0	1	1
1	0	2	68	3	2	16.99	1	1	0	0	0	0	0	1	1
0	0	2	73	1	2	16.99	3	1	0	0	0	0	0	1	1
1	0	2	76	3	3	17	1	1	0	0	0	0	0	1	1
0	0	2	80	1	4	17	1	1	0	0	0	0	0	1	1
0	0	2	68	1	1	17.01	2	0	0	1	0	0	0	1	1
0	0	1	72	1	2	17.01	1	1	0	0	0	0	0	3	1
0	0	2	72	1	1	17.01	4	1	0	0	0	0	0	1	1
0	0	1	74	1	2	17.01	4	0	0	1	0	0	0	1	1
0	0	1	75	1	2	17.01	1	1	0	0	0	0	0	1	1
0	0	2	78	2	2	17.01	1	1	0	0	0	0	0	1	1
0	0	1	80	1	2	17.01	1	1	0	0	0	0	0	1	2
0	0	1	76	3	1	17.02	4	1	0	0	0	0	0	3	4
0	0	1	82	1	4	17.02	1	1	0	0	0	0	0	1	1
0	0	1	76	1	4	17.04	1	1	0	0	0	0	0	2	1
0	0	2	76	1	3	17.04	1	1	0	0	0	0	0	1	1
0	0	1	74	1	4	17.06	3	0	0	1	0	0	0	2	1
1	0	2	79	1	3	17.06	1	1	0	0	0	0	0	1	1
1	0	2	76	3	1	17.07	1	1	0	0	0	0	0	1	1
0	0	2	79	3	2	17.07	1	1	0	0	0	0	0	1	1
0	0	2	88	1	4	17.07	4	1	0	0	0	0	0	1	1
0	0	1	72	1	2	17.08	1	0	1	0	0	0	0	3	4
1	0	1	86	1	2	17.08	1	1	0	0	0	0	0	1	1
1	0	2	72	1	3	17.09	4	0	0	1	0	0	0	1	1
1	0	2	75	1	2	17.09	1	1	0	0	0	0	0	1	1
1	0	2	77	1	3	17.09	4	1	0	0	0	0	0	1	1
0	0	2	90	1	1	17.09	4	1	0	0	0	0	0	1	1
0	0	2	93	3	4	17.09	1	1	0	0	0	0	0	1	1
1	0	1	94	1	4	17.09	1	1	0	0	0	0	0	1	1
1	0	2	95	1	1	17.09	3	1	0	0	0	0	0	1	1
0	0	2	100	1	2	17.09	4	1	0	0	0	0	0	1	1
1	0	2	68	1	4	17.1	1	0	0	1	0	0	0	1	1
0	0	1	76	1	3	17.1	3	1	0	0	0	0	0	1	1
0	0	1	77	1	2	17.1	4	1	0	0	0	0	0	3	1
0	0	2	83	1	3	17.1	1	1	0	0	0	0	0	1	1
1	0	2	71	1	4	17.12	2	1	0	0	1	0	0	1	1
1	0	2	72	1	2	17.12	1	1	0	0	0	0	0	1	1
1	0	2	79	3	3	17.12	1	1	0	0	0	0	0	1	1
0	0	2	85	3	2	17.12	1	1	0	0	0	0	0	1	1
1	0	2	92	1	2	17.12	1	1	0	0	0	0	0	1	1
0	0	1	74	1	3	17.13	1	1	0	0	0	0	0	1	1
1	0	2	81	1	3	17.13	4	1	0	0	0	0	0	1	1
0	0	2	91	3	3	17.13	1	0	0	1	0	0	0	1	1
0	0	2	83	1	4	17.14	1	1	0	0	0	0	0	1	1
0	0	1	70	1	2	17.15	1	1	0	0	0	0	0	1	2
0	0	2	71	1	3	17.15	1	1	0	0	0	0	0	1	1
0	0	1	74	1	4	17.15	1	1	0	0	0	0	0	1	1
0	0	2	76	1	2	17.15	4	1	0	0	0	0	0	1	1
0	0	1	77	1	3	17.15	4	1	0	0	0	0	0	1	1
1	0	1	79	1	2	17.15	1	1	0	0	0	0	0	3	1
0	0	2	82	1	3	17.15	4	1	0	0	0	0	0	1	1
0	0	2	83	1	3	17.15	3	1	0	0	0	0	0	1	1
0	0	1	69	1	3	17.16	3	1	0	0	0	0	0	2	1
1	0	2	68	1	2	17.17	1	1	0	0	0	0	0	1	1
0	0	1	71	1	4	17.17	1	1	0	0	0	0	0	3	1
0	0	1	74	1	2	17.17	4	1	0	0	0	0	0	2	4
1	0	2	81	3	3	17.17	1	1	0	0	0	0	0	1	1
0	0	2	86	3	3	17.17	1	1	0	0	0	0	0	1	1
1	0	2	87	1	4	17.17	4	1	0	0	0	0	0	1	1
0	0	1	72	1	2	17.18	1	1	0	0	0	0	0	3	1
0	0	2	81	1	4	17.18	1	1	0	0	0	0	0	1	1
0	0	2	71	1	4	17.19	1	1	0	0	0	0	0	1	1
0	0	2	71	3	1	17.19	1	1	0	0	0	0	0	1	1
0	0	2	73	1	4	17.19	1	1	0	0	0	0	0	1	1
0	0	1	70	1	4	17.21	1	0	0	1	0	0	0	1	1
0	0	1	71	1	2	17.21	1	1	0	0	0	0	0	1	2
0	0	2	73	3	2	17.21	4	1	0	0	0	0	0	1	1
0	0	1	74	1	3	17.21	1	1	0	0	0	0	0	3	1
0	0	1	80	1	1	17.21	4	1	0	0	0	0	0	1	1
0	0	1	86	1	4	17.21	4	1	0	0	0	0	0	1	1
0	0	2	70	1	2	17.22	3	1	0	0	0	0	0	1	1
0	0	1	75	1	3	17.22	4	0	1	0	0	0	0	3	1
0	0	1	86	3	4	17.22	1	1	0	0	0	0	0	1	1
0	0	2	83	1	4	17.23	1	1	0	0	0	0	0	1	1
0	0	1	75	1	3	17.24	1	1	0	0	0	0	0	2	1
1	0	2	92	1	4	17.24	4	1	0	0	0	0	0	1	1
0	0	1	75	1	3	17.25	1	1	0	0	0	0	0	3	4
0	0	2	70	1	3	17.26	4	1	0	0	0	0	0	1	1
1	0	1	75	1	4	17.26	1	1	0	0	0	0	0	1	1
1	0	2	76	3	1	17.26	4	1	0	0	0	0	0	1	1
0	0	2	78	1	2	17.26	4	1	0	0	0	0	0	1	1
1	0	2	85	1	1	17.26	1	1	0	0	0	0	0	1	1
0	0	1	85	1	3	17.26	1	1	0	0	0	0	0	1	4
0	0	2	88	1	3	17.26	1	1	0	0	0	0	0	1	1
0	0	2	90	1	1	17.26	4	1	0	1	0	0	0	1	1
1	0	1	71	1	3	17.27	1	0	0	1	0	0	0	3	1
1	0	2	74	1	2	17.28	1	1	0	0	0	0	0	1	1
0	0	1	86	1	4	17.28	1	1	0	0	0	0	0	1	1
0	0	1	73	1	2	17.29	1	1	0	0	0	0	0	1	4
0	0	1	87	3	1	17.29	4	1	0	0	0	0	0	2	1
0	0	1	72	1	2	17.3	1	1	0	0	0	0	0	2	2
0	0	1	75	1	1	17.3	1	1	0	0	0	0	0	1	1
0	0	1	77	1	1	17.3	1	1	0	0	0	0	0	1	1
0	0	1	84	1	4	17.3	4	1	0	0	0	0	0	1	1
0	0	1	87	2	4	17.3	1	1	0	0	0	0	0	1	1
1	0	1	90	1	4	17.3	2	1	0	0	0	0	0	1	1
1	0	2	74	3	1	17.31	1	1	0	0	0	0	0	1	1
0	0	1	76	1	3	17.31	1	1	0	0	0	0	0	3	2
1	0	2	79	1	1	17.31	1	1	0	0	0	0	0	1	1
0	0	1	79	1	3	17.31	1	1	0	0	0	0	0	2	1
1	0	2	81	1	3	17.31	1	1	0	0	0	0	0	1	1
0	0	2	83	3	1	17.31	1	1	0	0	0	0	0	1	1
1	0	2	86	3	2	17.31	1	1	0	0	0	0	0	1	1
1	0	2	88	3	1	17.31	4	1	0	0	0	0	0	1	1
0	0	1	89	1	4	17.31	1	1	0	0	0	0	0	1	1
0	0	2	91	3	4	17.31	1	1	0	0	0	0	0	1	1
0	0	1	91	1	4	17.31	2	1	0	0	0	0	0	1	1
0	0	2	92	1	4	17.31	4	0	1	0	0	0	0	1	1
1	0	2	75	1	1	17.33	1	1	0	0	0	0	0	1	1
0	0	2	81	3	2	17.33	1	1	0	0	0	0	0	1	1
0	0	1	70	1	2	17.34	4	1	0	0	0	0	0	3	1
1	0	1	76	1	4	17.34	1	1	0	0	0	0	0	1	1
0	0	1	89	1	4	17.34	4	1	0	0	0	0	0	1	1
0	0	2	78	1	3	17.35	1	1	0	0	0	0	0	1	1
1	0	2	80	3	1	17.35	1	1	0	0	0	0	0	1	1
0	0	2	86	1	3	17.35	3	1	0	0	0	0	0	1	1
1	0	2	90	1	1	17.35	4	1	0	0	0	0	0	1	1
0	0	2	94	1	1	17.35	1	1	0	0	0	0	0	1	1
0	0	2	68	3	2	17.36	1	1	0	0	0	0	0	1	1
0	0	2	72	1	1	17.36	1	1	0	0	0	0	0	1	1
0	0	2	72	1	2	17.36	1	1	0	0	0	0	0	1	1
0	0	2	72	3	3	17.36	4	1	0	0	0	0	0	1	1
0	0	2	73	1	2	17.36	1	1	0	0	0	0	0	1	1
0	0	1	78	1	4	17.36	4	1	0	0	0	0	0	3	1
1	0	1	81	1	2	17.36	1	1	0	0	0	0	0	3	4
0	0	2	86	1	1	17.36	4	1	0	0	0	0	0	1	1
0	0	2	89	1	3	17.36	1	1	0	0	0	0	0	1	1
1	0	2	72	1	4	17.37	4	0	0	1	0	0	0	1	1
0	0	1	80	1	4	17.37	4	1	0	0	0	0	0	1	1
0	0	2	74	3	4	17.38	3	0	0	1	0	0	0	1	1
0	0	2	77	3	3	17.38	4	0	0	1	0	0	0	1	1
0	0	2	81	3	4	17.38	1	1	0	0	0	0	0	1	1
0	0	2	70	2	2	17.4	1	1	0	0	0	0	0	1	1
0	0	2	71	1	4	17.4	1	1	0	0	0	0	0	1	1
0	0	2	72	2	2	17.4	1	1	0	0	0	0	0	1	1
1	0	2	79	1	4	17.4	3	0	0	1	0	0	0	1	1
0	0	2	80	1	3	17.4	4	1	0	0	0	0	0	1	1
0	0	1	96	1	4	17.4	1	1	0	0	0	0	0	1	1
0	0	2	72	1	2	17.41	1	0	0	1	0	0	0	1	1
0	0	2	75	1	1	17.41	1	1	0	0	0	0	0	1	1
0	0	2	72	1	2	17.42	1	1	0	0	0	0	0	1	1
1	0	1	77	1	3	17.42	1	1	0	0	0	0	0	1	4
1	0	2	71	1	2	17.43	1	1	0	0	0	0	0	1	1
0	0	2	73	1	2	17.43	1	1	0	0	0	0	0	1	1
0	0	1	73	1	3	17.44	1	1	0	0	0	0	0	1	2
1	0	2	73	1	4	17.44	1	1	0	0	0	0	0	1	1
0	0	2	73	1	2	17.44	1	1	0	0	0	0	0	1	1
0	0	2	76	1	2	17.44	1	1	0	0	0	0	0	1	1
1	0	2	79	3	2	17.44	4	1	0	0	0	0	0	1	1
1	0	2	80	1	2	17.44	1	1	0	0	0	0	0	1	1
0	0	1	81	1	2	17.44	1	1	0	0	0	0	0	1	1
1	0	2	95	1	1	17.44	4	1	0	0	0	0	0	1	1
0	0	1	70	1	3	17.45	1	1	0	0	0	0	0	1	1
0	0	2	87	3	3	17.46	1	1	0	0	0	0	0	1	1
0	0	2	69	1	4	17.47	1	1	0	0	0	0	0	1	1
1	0	2	70	1	3	17.47	1	1	0	0	0	0	0	1	1
1	0	2	73	1	2	17.47	1	1	0	0	0	0	0	1	1
0	0	2	73	1	1	17.47	1	0	0	1	0	0	0	1	1
0	0	1	78	1	2	17.47	4	0	1	0	0	0	0	3	4
1	0	2	86	1	4	17.47	4	1	0	0	0	0	0	1	1
0	0	1	87	1	3	17.47	1	1	0	0	0	0	0	1	1
0	0	1	87	3	3	17.47	1	1	0	0	0	0	0	3	1
0	0	1	89	1	4	17.47	4	1	0	0	0	0	0	2	4
1	0	2	69	1	4	17.48	1	1	0	0	0	0	0	1	1
0	0	2	71	1	1	17.48	1	1	0	0	0	0	0	1	1
0	0	1	75	1	1	17.48	2	1	0	0	0	0	0	1	2
1	0	2	78	1	1	17.48	4	0	0	1	0	0	0	1	1
0	0	2	82	1	2	17.48	4	1	0	0	0	0	0	1	1
1	0	2	82	3	1	17.48	3	1	0	0	0	0	0	1	1
0	0	2	83	1	4	17.48	1	1	0	0	0	0	0	1	1
1	0	1	88	1	4	17.48	1	1	0	0	0	0	0	1	1
1	0	2	93	1	3	17.48	4	1	0	0	0	0	0	1	1
0	0	2	75	3	3	17.49	1	1	0	0	0	0	0	1	1
1	0	2	89	1	4	17.49	4	1	0	0	0	0	0	1	1
0	0	2	69	1	2	17.5	4	1	0	0	0	0	0	1	4
0	0	1	69	1	1	17.51	4	1	0	0	0	0	0	1	1
0	0	2	72	1	4	17.51	1	1	0	0	0	0	0	1	1
0	0	2	74	1	4	17.51	1	1	0	0	0	0	0	1	1
0	0	1	74	1	4	17.51	1	1	0	0	0	0	0	1	4
0	0	2	81	3	1	17.51	1	1	0	0	0	0	0	1	1
0	0	1	83	1	2	17.51	4	1	0	0	0	0	0	1	1
0	0	1	87	1	2	17.51	4	1	0	0	0	0	0	1	1
0	0	1	88	1	4	17.51	1	1	0	0	0	0	0	1	1
1	0	2	73	1	2	17.53	1	1	0	0	0	0	0	1	1
0	0	1	75	1	1	17.53	3	1	0	0	0	0	0	1	1
0	0	2	76	1	3	17.53	2	1	0	0	0	0	0	1	1
1	0	1	78	3	2	17.53	4	1	0	0	0	0	0	2	2
0	0	1	96	1	3	17.53	4	1	0	0	0	0	0	1	1
0	0	2	70	3	3	17.54	3	1	0	0	0	0	0	1	1
0	0	2	75	1	4	17.54	1	1	0	0	0	0	0	1	1
1	0	2	82	1	4	17.54	1	1	0	0	0	0	0	1	1
0	0	2	83	1	1	17.54	1	1	0	0	0	0	0	1	1
0	0	1	73	1	3	17.56	1	0	0	1	0	0	0	3	1
0	0	1	74	1	4	17.56	1	1	0	0	0	0	0	1	1
1	0	2	77	1	4	17.56	1	1	0	0	0	0	0	1	1
0	0	1	72	1	1	17.57	2	1	0	0	0	0	0	3	1
0	0	2	72	1	4	17.57	1	1	0	0	0	0	0	1	1
0	0	1	74	1	4	17.57	1	1	0	0	0	0	0	2	1
0	0	1	81	1	3	17.57	1	1	0	0	0	0	0	1	1
1	0	1	90	1	2	17.57	1	0	0	0	1	0	0	3	2
0	0	1	68	1	3	17.58	4	1	0	0	0	0	0	3	1
0	0	2	70	1	1	17.58	1	1	0	0	0	0	0	1	1
1	0	1	70	1	4	17.58	1	1	0	0	0	0	0	1	1
1	0	2	70	3	2	17.58	4	0	0	0	1	1	0	1	1
0	0	2	71	1	2	17.58	4	1	0	0	0	0	0	1	1
0	0	2	71	3	2	17.58	3	0	0	1	0	0	0	1	1
0	0	1	71	1	2	17.58	4	1	0	0	0	0	0	2	1
0	0	1	74	1	4	17.58	1	1	0	0	0	0	0	2	2
0	0	1	76	1	4	17.58	1	1	0	0	0	0	0	1	1
0	0	2	77	1	3	17.58	4	1	0	0	0	0	0	1	1
0	0	2	77	3	1	17.58	1	0	0	0	1	1	0	1	1
0	0	1	79	1	4	17.58	4	1	0	0	0	0	0	1	1
0	0	1	79	1	2	17.58	4	1	0	0	0	0	0	1	1
0	0	1	81	1	2	17.58	3	1	0	0	0	0	0	1	1
0	0	2	82	1	4	17.58	1	1	0	0	0	0	0	1	1
0	0	2	83	3	2	17.58	1	1	0	0	0	0	0	1	1
0	0	2	85	3	4	17.58	1	1	0	0	0	0	0	1	1
1	0	1	85	3	2	17.58	4	1	0	0	0	0	0	1	1
0	0	2	86	3	1	17.58	4	1	0	0	0	0	0	1	1
1	0	2	89	1	1	17.58	4	1	0	0	0	0	0	1	1
0	0	2	89	3	3	17.58	3	1	0	0	0	0	0	1	1
0	0	1	90	1	4	17.58	1	1	0	0	0	0	0	3	4
1	1	1	71	1	3	17.59	1	1	0	0	0	0	0	1	1
0	0	1	74	1	3	17.59	1	0	0	1	0	0	0	3	4
0	0	2	87	1	1	17.59	1	1	0	0	0	0	0	1	1
0	0	2	88	1	4	17.59	4	1	0	0	0	0	0	1	1
0	0	2	73	3	2	17.6	1	1	0	0	0	0	0	1	1
0	0	2	76	1	4	17.6	1	1	0	0	0	0	0	1	1
0	0	1	76	1	3	17.6	4	1	0	0	0	0	0	3	1
1	0	2	88	3	3	17.6	1	1	0	0	0	0	0	1	1
0	0	2	92	1	3	17.6	4	1	0	0	0	0	0	1	1
0	0	2	83	1	3	17.61	1	1	0	0	0	0	0	1	1
0	0	1	90	3	1	17.61	1	1	0	0	0	0	0	3	1
0	0	2	68	1	3	17.63	1	1	0	0	0	0	0	1	1
1	0	2	70	1	1	17.63	1	1	0	0	0	0	0	1	1
1	0	2	71	1	1	17.63	1	1	0	0	0	0	0	1	1
1	0	1	74	1	2	17.63	4	1	0	0	0	0	0	1	1
1	0	1	76	1	2	17.63	1	1	0	0	0	0	0	3	4
0	0	1	77	1	4	17.63	1	1	0	0	0	0	0	1	1
1	0	2	78	1	2	17.63	4	0	0	1	0	0	0	1	1
0	0	2	79	1	4	17.63	1	1	0	1	0	0	0	1	1
0	0	1	82	1	3	17.63	1	1	0	0	0	0	0	1	1
0	0	1	82	1	4	17.63	4	1	0	0	0	0	0	1	1
0	0	1	91	1	3	17.63	4	1	0	0	0	0	0	1	1
1	0	1	95	1	4	17.63	4	1	0	0	0	0	0	1	1
0	0	1	76	1	4	17.64	4	1	0	0	0	0	0	1	1
1	0	1	84	3	3	17.64	1	0	0	1	0	0	0	1	1
0	0	1	70	1	2	17.65	1	1	0	0	0	0	0	2	2
1	0	1	71	1	2	17.65	4	0	0	1	0	0	0	3	2
0	0	2	73	1	4	17.65	1	1	0	0	0	0	0	1	1
0	0	1	85	1	4	17.65	4	1	0	0	0	0	0	1	1
0	0	2	71	1	3	17.66	4	1	0	0	0	0	0	1	1
0	0	2	71	1	3	17.66	1	1	0	0	0	0	0	1	1
0	0	2	76	1	4	17.66	2	0	1	0	0	0	0	1	1
0	0	2	71	1	2	17.67	1	0	0	1	0	0	0	1	1
1	0	2	73	1	4	17.67	1	1	0	0	0	0	0	1	1
0	0	2	74	1	1	17.67	1	1	0	0	0	0	0	1	1
1	0	2	75	1	4	17.67	1	1	0	0	0	0	0	1	1
0	0	1	80	1	1	17.67	1	1	0	0	0	0	0	3	2
0	0	2	82	1	1	17.67	4	1	0	0	0	0	0	1	1
1	0	2	85	3	3	17.67	2	1	0	0	0	0	0	1	1
0	0	2	92	1	4	17.67	1	1	0	0	0	0	0	1	1
0	0	2	94	1	3	17.67	4	1	0	0	0	0	0	1	1
0	0	1	72	1	2	17.68	1	1	0	0	0	0	0	1	1
0	0	1	79	1	2	17.68	1	1	0	0	0	0	0	1	1
0	0	2	81	1	4	17.68	3	1	0	0	0	0	0	1	1
1	0	2	71	1	3	17.69	1	1	0	0	0	0	0	1	1
1	0	2	72	1	2	17.69	1	1	0	0	0	0	0	1	1
0	0	2	72	3	1	17.69	1	1	0	0	0	0	0	1	4
0	0	1	72	1	2	17.69	1	1	0	0	0	0	0	1	1
0	0	1	73	1	2	17.69	1	1	0	0	0	0	0	1	1
0	0	2	78	1	1	17.69	4	1	0	0	0	0	0	1	1
0	0	1	83	1	2	17.69	4	1	0	0	0	0	0	1	1
1	0	2	88	3	1	17.69	4	1	0	0	0	0	0	1	1
0	0	1	90	3	1	17.69	4	1	0	0	0	0	0	1	1
1	0	2	73	3	2	17.7	1	1	0	0	0	0	0	1	1
0	0	2	87	1	4	17.7	1	1	0	0	0	0	0	1	1
0	0	2	70	3	1	17.71	1	1	0	0	0	0	0	1	1
1	0	2	71	1	2	17.71	4	1	0	0	0	0	0	1	1
0	0	2	73	1	4	17.71	4	1	0	0	0	0	0	1	1
0	0	2	74	1	3	17.71	1	1	0	0	0	0	0	1	1
0	0	2	76	1	2	17.71	1	1	0	0	0	0	0	1	1
1	0	1	76	1	4	17.71	1	1	0	0	0	0	0	1	1
0	0	2	78	1	4	17.71	1	1	0	0	0	0	0	1	1
1	0	2	84	3	3	17.71	4	1	0	0	0	0	0	1	1
1	0	1	85	1	4	17.71	4	1	0	0	0	0	0	1	1
0	0	1	93	3	1	17.71	1	1	0	0	0	0	0	1	1
1	0	1	73	1	3	17.72	1	1	0	0	0	0	0	3	1
1	0	1	76	1	3	17.72	4	1	0	0	0	0	0	1	1
1	0	1	76	1	3	17.72	3	1	0	0	0	0	0	1	1
1	0	2	77	1	4	17.72	1	1	0	0	0	0	0	1	1
0	0	1	77	1	4	17.72	1	1	0	0	0	0	0	1	4
0	0	1	79	1	2	17.72	4	1	0	0	0	0	0	1	1
0	0	1	84	1	1	17.72	1	1	0	0	0	0	0	1	1
0	0	1	85	1	3	17.72	4	1	0	0	0	0	0	1	1
0	0	1	86	1	3	17.72	4	1	0	0	0	0	0	3	4
1	0	1	89	1	4	17.72	1	1	0	0	0	0	0	1	1
0	0	1	68	1	4	17.73	4	1	0	0	0	0	0	1	1
1	0	2	70	2	4	17.73	4	1	0	0	0	0	0	1	1
1	0	2	81	3	2	17.73	1	0	0	1	0	0	0	1	1
0	0	2	83	1	4	17.73	2	1	0	0	0	0	0	1	1
1	0	2	87	3	3	17.74	4	0	0	1	0	0	0	1	1
1	0	2	76	1	2	17.75	4	1	0	0	0	0	0	1	1
1	0	1	91	1	4	17.75	4	1	0	0	0	0	0	1	1
0	0	1	71	1	4	17.76	1	1	0	0	0	0	0	1	1
0	0	1	72	3	3	17.76	4	1	0	0	0	0	0	3	4
0	0	1	72	1	2	17.77	4	1	0	0	0	0	0	3	4
0	0	1	79	3	2	17.77	1	1	0	0	0	0	0	1	4
0	0	1	71	1	2	17.78	1	1	0	0	0	0	0	1	1
0	0	2	73	3	2	17.78	4	1	0	0	0	0	0	1	1
0	0	2	73	1	1	17.78	1	1	0	0	0	0	0	1	1
1	0	1	73	1	4	17.78	1	1	0	0	0	0	0	1	1
0	0	1	74	1	3	17.78	1	1	0	0	0	0	0	1	1
0	0	1	77	1	4	17.78	1	1	0	0	0	0	0	1	1
0	0	2	78	3	3	17.78	1	1	0	0	0	0	0	1	1
0	0	1	81	1	1	17.78	1	1	0	0	0	0	0	3	1
0	0	2	82	3	2	17.78	1	0	0	1	0	0	0	1	1
1	0	2	88	3	1	17.78	1	1	0	0	0	0	0	1	1
0	0	1	89	1	3	17.78	1	1	0	0	0	0	0	3	4
1	0	2	91	1	3	17.78	4	1	0	0	0	0	0	1	1
0	0	1	91	1	4	17.78	4	1	0	0	0	0	0	1	1
1	0	2	73	1	1	17.79	1	1	0	0	0	0	0	1	1
0	0	2	72	1	1	17.8	4	1	0	0	0	0	0	1	1
0	0	2	74	1	1	17.8	1	1	0	0	0	0	0	1	1
1	0	2	76	1	2	17.8	1	1	0	0	0	0	0	1	1
1	0	1	78	1	4	17.8	1	1	0	0	0	0	0	1	1
1	0	2	78	1	2	17.8	1	0	0	1	0	0	0	1	1
0	0	2	70	3	2	17.81	1	1	0	0	0	0	0	1	1
0	0	1	71	1	4	17.81	2	1	0	0	0	0	0	1	1
1	0	2	88	3	4	17.81	3	1	0	0	0	0	0	1	1
0	0	2	71	1	2	17.82	1	1	0	0	0	0	0	1	1
0	0	1	75	1	4	17.82	4	1	0	0	0	0	0	2	1
0	0	1	83	1	2	17.82	1	1	0	0	0	0	0	1	1
0	0	1	85	1	2	17.82	1	0	0	1	0	0	0	1	1
0	0	2	85	1	1	17.83	4	1	0	0	0	0	0	1	1
0	0	1	69	1	3	17.84	1	1	0	0	0	0	0	1	1
1	0	2	77	1	2	17.84	4	1	0	0	0	0	0	1	1
0	0	2	90	1	4	17.84	2	1	0	0	0	0	0	1	1
1	0	2	69	1	2	17.85	3	1	0	0	0	0	0	1	1
1	0	2	69	3	3	17.85	1	1	0	0	0	0	0	1	1
0	0	1	70	1	3	17.85	1	1	0	0	0	0	0	1	1
0	0	2	70	1	4	17.85	1	0	0	1	0	0	0	1	1
1	0	2	73	1	2	17.85	3	1	0	0	0	0	0	1	1
0	0	2	73	3	1	17.85	4	1	0	0	0	0	0	1	1
0	0	2	74	1	2	17.85	1	1	0	1	0	0	0	1	1
1	0	1	79	1	1	17.85	4	1	0	0	0	0	0	1	1
1	0	1	79	1	2	17.85	1	1	0	0	0	0	0	1	1
0	0	1	84	3	2	17.85	4	1	0	0	0	0	0	1	1
0	0	2	86	1	4	17.85	1	1	0	0	0	0	0	1	1
1	0	1	70	1	2	17.86	4	1	0	0	0	0	0	1	1
0	0	1	71	1	3	17.86	4	1	0	0	0	0	0	1	1
0	0	1	73	1	2	17.86	4	1	0	0	0	0	0	1	1
0	0	2	75	1	3	17.86	1	1	0	0	0	0	0	1	1
1	0	1	78	1	2	17.86	1	1	0	0	0	0	0	1	2
0	0	1	77	1	2	17.87	4	1	0	0	0	0	0	1	1
0	0	2	77	1	3	17.88	1	0	0	1	0	0	1	1	2
0	0	1	78	1	2	17.88	4	0	0	0	0	0	1	1	1
0	0	2	91	1	1	17.88	1	1	0	0	0	0	0	1	1
0	0	2	68	1	4	17.9	1	1	0	0	0	0	0	1	1
1	0	1	68	1	4	17.9	1	1	0	0	0	0	0	1	3
1	0	2	70	1	3	17.9	1	1	0	0	0	0	0	1	1
0	0	2	74	1	1	17.9	1	1	0	0	0	0	0	1	1
0	0	2	74	1	2	17.9	1	1	0	0	0	0	0	1	1
0	0	2	76	1	2	17.9	1	1	0	0	0	0	0	1	1
1	0	1	76	1	4	17.9	1	1	0	0	0	0	0	3	3
1	0	2	77	3	1	17.9	1	1	0	0	0	0	0	1	1
1	0	2	77	1	3	17.9	1	1	0	0	0	0	0	1	1
1	0	2	81	1	4	17.9	1	1	0	0	0	0	0	1	1
0	0	2	82	1	4	17.9	1	1	0	0	0	0	0	1	1
1	0	2	88	1	3	17.9	1	1	0	0	0	0	0	1	1
0	0	1	69	1	3	17.91	3	0	1	0	0	0	0	1	1
0	0	2	70	1	2	17.91	3	1	0	0	0	0	0	1	1
0	0	2	71	3	1	17.91	1	1	0	0	0	0	0	1	1
1	0	2	72	1	2	17.91	1	1	0	0	0	0	0	1	1
1	0	2	72	1	4	17.91	1	1	0	0	0	0	0	1	1
0	0	2	74	1	1	17.91	4	1	0	0	0	0	0	1	1
0	0	1	84	1	4	17.91	2	1	0	0	0	0	0	1	1
0	0	1	85	1	1	17.91	4	1	0	0	0	0	0	3	2
1	0	2	71	1	3	17.92	1	1	0	0	0	0	0	1	1
0	0	2	73	1	4	17.92	1	1	0	0	0	0	0	1	1
0	0	1	89	1	4	17.92	4	1	0	0	0	0	0	3	1
0	0	1	68	1	3	17.93	3	1	0	0	0	0	0	2	2
0	0	1	70	3	4	17.93	1	1	0	0	0	0	0	1	1
0	0	2	70	1	4	17.93	1	1	0	0	0	0	0	1	1
1	0	1	72	1	2	17.93	4	1	0	0	0	0	0	3	2
0	0	2	72	1	1	17.93	4	1	0	0	0	0	0	1	1
0	0	1	74	1	1	17.93	2	1	0	0	0	0	0	1	1
0	0	1	79	1	1	17.93	1	1	0	0	0	0	0	3	1
1	0	2	69	1	3	17.94	1	1	0	0	0	0	0	1	1
0	0	2	69	1	3	17.94	1	0	1	0	0	0	0	1	1
0	0	2	69	1	3	17.94	1	1	0	0	0	0	0	1	1
0	0	2	70	1	4	17.94	1	0	0	1	0	0	0	1	1
0	0	2	73	1	2	17.94	1	1	0	0	0	0	0	1	1
0	0	2	73	1	2	17.94	1	1	0	0	0	0	0	1	1
0	0	2	75	1	2	17.94	1	1	0	0	0	0	0	1	1
0	0	2	76	1	3	17.94	4	1	0	0	0	0	0	1	1
0	0	1	81	1	1	17.94	4	1	0	0	0	0	0	3	1
0	0	2	86	1	4	17.94	3	1	0	0	0	0	0	1	1
1	0	1	86	1	4	17.95	4	1	0	0	0	0	0	1	1
0	0	1	89	1	4	17.95	1	1	0	0	0	0	0	1	2
0	0	1	71	1	2	17.96	1	1	0	0	0	0	0	1	2
1	0	2	75	1	2	17.96	4	1	0	0	0	0	0	1	1
0	0	2	80	1	3	17.96	4	1	0	0	0	0	0	1	1
0	0	1	83	1	2	17.96	1	1	0	0	0	0	0	1	1
0	0	1	85	1	4	17.96	4	1	0	0	0	0	0	1	1
0	0	1	87	1	1	17.96	4	1	0	0	0	0	0	3	4
0	0	2	68	1	2	17.97	3	1	0	0	0	0	0	1	1
1	0	2	69	1	3	17.97	1	1	0	0	0	0	0	1	1
0	0	2	70	1	1	17.97	1	0	0	1	0	0	0	1	1
0	0	2	72	1	2	17.97	4	1	0	0	0	0	0	1	1
0	0	2	72	1	2	17.97	4	1	0	0	0	0	0	1	1
1	0	2	72	1	1	17.97	1	1	0	0	0	0	0	1	1
1	0	2	73	1	1	17.97	1	0	0	1	0	0	0	1	1
0	0	2	75	3	4	17.97	1	1	0	0	0	0	0	1	1
0	0	1	79	1	4	17.97	1	1	0	0	0	0	0	1	1
0	0	2	81	1	1	17.97	1	1	0	0	0	0	0	1	1
1	0	1	84	3	3	17.97	1	1	0	0	0	0	0	1	4
0	0	1	84	1	4	17.97	1	1	0	0	0	0	0	1	1
0	0	2	86	1	2	17.97	4	1	0	0	0	0	0	1	1
0	0	2	87	3	1	17.97	4	1	0	0	0	0	0	1	1
0	0	1	87	1	3	17.97	1	1	0	0	0	0	0	3	1
0	0	1	88	1	1	17.97	1	1	0	0	0	0	0	1	1
0	0	2	70	1	2	17.98	1	1	0	0	0	0	0	1	1
1	0	2	75	1	1	17.98	1	0	0	1	0	0	0	1	1
0	0	2	80	1	3	17.98	3	1	0	0	0	0	0	1	1
0	0	2	82	1	2	17.98	1	1	0	0	0	0	0	1	1
1	0	2	82	3	4	17.98	1	0	0	1	0	0	0	1	1
0	0	1	69	1	3	17.99	4	1	0	0	0	0	0	2	4
0	0	2	72	1	2	17.99	4	1	0	0	0	0	0	1	1
0	0	1	79	1	2	17.99	3	1	0	0	0	0	0	3	1
0	0	1	82	1	4	17.99	4	1	0	0	0	0	0	1	1
1	0	2	83	1	3	17.99	1	1	0	0	0	0	0	1	1
1	0	1	84	1	4	17.99	1	1	0	0	0	0	0	1	1
1	0	1	85	1	3	17.99	4	1	0	0	0	0	0	1	1
0	0	1	93	3	2	17.99	4	1	0	0	0	0	0	1	1
0	0	1	68	1	2	18	4	1	0	0	0	0	0	3	1
1	0	1	74	1	2	18	1	1	0	0	0	0	0	1	1
0	0	2	76	3	4	18	1	1	0	0	0	0	0	1	1
0	0	2	82	1	1	18	1	1	0	0	0	0	0	1	1
0	0	1	85	1	1	18	4	1	0	0	0	0	0	1	1
1	0	1	87	1	4	18	4	1	0	0	0	0	0	1	1
0	0	1	89	1	4	18	1	1	0	0	0	0	0	1	1
0	0	1	90	1	3	18	4	1	0	0	0	0	0	3	1
1	0	1	68	1	4	18.01	1	1	0	0	0	0	0	1	1
1	0	2	71	3	2	18.01	3	1	0	0	0	0	0	1	1
0	0	2	80	1	4	18.01	2	1	0	0	0	0	0	1	1
0	0	2	73	3	1	18.02	4	1	0	0	0	0	0	1	1
0	0	2	73	1	2	18.02	1	1	0	0	0	0	0	1	1
0	0	2	80	3	1	18.02	4	1	0	0	0	0	0	1	1
0	0	1	89	1	4	18.02	2	1	0	0	0	0	0	1	1
1	0	1	91	1	1	18.02	4	1	0	0	0	0	0	1	1
0	0	2	69	1	4	18.03	3	1	0	0	0	0	0	1	1
0	0	2	70	3	1	18.03	3	1	0	0	0	0	0	1	1
1	0	2	70	1	2	18.03	1	1	0	0	0	0	0	1	1
0	0	2	71	1	3	18.03	3	1	0	0	0	0	0	1	1
0	0	2	72	1	1	18.03	1	0	0	1	0	0	0	1	1
1	0	2	72	1	4	18.03	1	1	0	0	0	0	0	1	1
0	0	2	72	1	3	18.03	1	1	0	0	0	0	0	1	1
0	0	2	72	1	2	18.03	1	1	0	0	0	0	0	1	1
0	0	2	74	1	3	18.03	4	1	0	0	0	0	0	1	1
1	0	2	80	1	1	18.03	1	1	0	0	0	0	0	1	1
0	0	2	80	1	1	18.03	4	1	0	0	0	0	0	1	1
1	0	2	81	1	1	18.03	4	1	0	0	0	0	0	1	1
0	0	2	83	3	1	18.03	4	1	0	0	0	0	0	1	1
1	1	1	85	1	4	18.03	1	1	0	0	0	0	0	1	1
1	0	1	90	1	1	18.03	3	0	0	1	0	0	0	2	1
0	0	2	75	1	1	18.05	2	1	0	0	0	0	0	1	1
0	0	2	69	1	3	18.06	2	1	0	0	0	0	0	1	1
0	0	2	73	3	1	18.06	1	1	0	0	0	0	0	1	1
0	0	2	85	1	3	18.06	1	1	0	0	0	0	0	1	1
0	0	2	90	3	2	18.06	4	0	0	1	0	0	0	1	1
1	0	1	69	1	4	18.07	4	1	0	0	0	0	0	1	1
1	0	2	70	1	2	18.07	3	1	0	0	0	0	0	1	1
0	0	1	70	1	2	18.07	4	1	0	0	0	0	0	3	4
0	0	1	71	1	2	18.07	1	0	0	1	0	0	0	1	1
1	0	2	72	1	3	18.07	2	1	0	0	0	0	0	1	1
1	0	1	76	1	1	18.07	1	0	0	1	0	0	0	3	2
0	0	1	78	1	1	18.07	3	1	0	0	0	0	0	1	1
1	0	1	78	1	1	18.07	1	1	0	0	0	0	0	1	1
0	0	1	79	1	1	18.07	4	1	0	0	0	0	0	2	1
0	0	2	79	1	4	18.07	1	1	0	0	0	0	0	1	1
0	0	1	83	1	1	18.07	4	1	0	0	0	0	0	3	1
0	0	1	84	1	4	18.07	3	1	0	0	0	0	0	1	1
0	0	1	85	1	2	18.07	1	1	0	0	0	0	0	1	1
0	0	2	88	1	1	18.07	1	1	0	0	0	0	0	1	1
0	0	1	89	1	4	18.07	1	1	0	0	0	0	0	1	2
1	0	2	69	1	4	18.08	4	0	0	1	0	0	0	1	1
0	0	2	72	1	3	18.08	1	1	0	0	0	0	0	1	1
0	0	2	76	1	4	18.08	4	0	0	1	0	0	0	1	1
1	0	2	79	1	1	18.08	1	1	0	0	0	0	0	1	1
0	0	2	83	3	2	18.08	4	1	0	0	0	0	0	1	1
0	0	2	87	1	4	18.08	1	1	0	0	0	0	0	1	1
0	0	2	88	3	4	18.08	3	0	0	1	0	0	0	1	1
0	0	2	78	1	4	18.09	4	1	0	0	0	0	0	1	1
0	0	1	70	1	3	18.1	1	0	0	1	0	0	0	3	1
1	0	2	73	1	2	18.1	1	1	0	0	0	0	0	1	1
0	0	1	77	1	3	18.11	1	1	0	0	0	0	0	1	1
0	0	1	77	1	4	18.11	1	0	0	1	0	0	0	1	1
1	0	2	80	1	2	18.11	4	1	0	0	0	0	0	1	1
0	0	2	85	3	1	18.11	4	1	0	0	0	0	0	1	1
1	0	2	89	1	1	18.11	1	1	0	0	0	0	0	1	1
0	0	2	91	1	2	18.11	1	1	0	0	0	0	0	1	1
0	0	2	69	1	3	18.12	1	1	0	0	0	0	0	1	1
0	0	1	74	1	4	18.12	1	1	0	0	0	0	0	1	1
1	0	2	75	1	1	18.12	4	1	0	0	0	0	0	1	1
1	0	2	82	3	4	18.12	4	1	0	0	0	0	0	1	1
1	0	2	70	1	3	18.13	1	1	0	0	0	0	0	1	1
0	0	1	72	1	3	18.13	1	0	0	1	0	0	0	1	1
0	0	1	74	1	2	18.13	1	1	0	0	0	0	0	1	1
0	0	2	74	3	2	18.13	1	1	0	0	0	0	0	1	1
1	0	1	75	1	3	18.13	1	1	0	0	0	0	0	1	1
0	0	1	77	1	1	18.13	4	1	0	0	0	0	0	1	1
1	0	2	79	1	2	18.13	1	1	0	0	0	0	0	1	1
0	0	1	79	1	2	18.13	1	1	0	0	0	0	0	1	1
0	0	2	86	1	3	18.13	1	1	0	0	0	0	0	1	1
0	0	1	71	1	4	18.14	1	0	0	1	0	0	0	3	1
0	0	1	73	1	2	18.14	1	0	1	0	0	0	0	3	2
1	0	1	75	1	3	18.14	1	1	0	0	0	0	0	1	1
1	0	1	78	1	2	18.14	1	1	0	0	0	0	0	1	1
0	0	1	79	3	3	18.14	4	1	0	0	0	0	0	1	1
1	0	1	82	1	2	18.14	1	0	1	0	0	0	0	3	3
0	0	2	82	3	2	18.14	1	1	0	0	0	0	0	1	1
0	0	2	70	1	2	18.16	1	0	0	1	0	0	0	1	1
1	0	2	73	1	2	18.16	1	0	0	1	0	0	0	1	1
0	0	2	75	3	1	18.16	1	1	0	0	0	0	0	1	1
0	0	1	87	3	1	18.16	1	1	0	0	0	0	0	3	4
0	0	1	73	2	2	18.17	1	1	0	0	0	0	0	1	1
1	0	2	73	1	2	18.17	2	1	0	0	0	0	0	1	1
1	0	2	89	1	2	18.17	1	1	0	0	0	0	0	1	1
0	0	2	68	1	3	18.18	1	0	0	1	0	0	0	1	1
1	0	2	69	1	3	18.18	1	1	0	0	0	0	0	1	1
1	0	2	69	1	1	18.18	4	1	0	0	0	0	0	1	1
0	0	2	73	1	2	18.18	4	1	0	0	0	0	0	1	1
0	0	2	77	1	3	18.18	1	0	0	1	0	0	0	1	1
0	0	2	77	1	3	18.18	1	1	0	0	0	0	0	1	1
1	0	2	78	1	1	18.18	1	1	0	0	0	0	0	1	1
1	0	2	80	3	1	18.18	1	1	0	0	0	0	0	1	1
0	0	2	81	3	3	18.18	4	1	0	0	0	0	0	1	1
1	0	2	72	1	4	18.19	1	1	0	0	0	0	0	1	1
0	0	2	77	1	2	18.19	1	1	0	0	0	0	0	1	1
0	0	2	81	1	2	18.19	1	1	0	0	0	0	0	1	1
1	0	2	84	1	4	18.19	1	1	0	0	0	0	0	1	1
1	0	1	87	1	4	18.19	1	1	0	0	0	0	0	1	1
0	0	2	69	1	4	18.2	1	1	0	0	0	0	0	1	1
0	0	2	70	1	3	18.2	1	1	0	0	0	0	0	1	1
0	0	2	73	1	4	18.2	1	1	0	0	0	0	0	1	1
0	0	2	74	1	3	18.2	3	1	0	0	0	0	0	1	1
0	0	2	75	1	2	18.2	1	1	0	0	0	0	0	1	1
0	0	1	76	1	1	18.2	3	1	0	0	0	0	0	1	4
1	0	2	76	1	3	18.2	1	1	0	0	0	0	0	1	1
1	0	2	77	1	3	18.2	1	1	0	0	0	0	0	1	1
1	1	2	81	1	4	18.2	1	1	0	0	0	0	0	1	1
0	0	1	75	1	4	18.21	1	0	0	1	0	0	0	1	2
1	0	1	76	1	2	18.21	1	1	0	0	0	0	0	1	2
0	0	2	77	3	2	18.21	1	1	0	0	0	0	0	1	1
1	0	2	81	1	4	18.21	1	1	0	0	0	0	0	1	1
0	0	2	81	3	2	18.21	1	1	0	0	0	0	0	1	1
0	0	2	83	3	3	18.21	3	1	0	0	0	0	0	1	1
0	0	2	86	3	4	18.21	1	1	0	0	0	0	0	1	1
1	0	1	86	1	4	18.21	1	1	0	0	0	0	0	1	1
0	0	1	89	1	1	18.21	1	1	0	0	0	0	0	1	1
1	0	2	68	1	3	18.22	1	1	0	0	0	0	0	1	1
0	0	1	70	1	2	18.22	4	1	0	0	0	0	0	1	1
0	0	1	71	1	2	18.22	4	1	0	0	0	0	0	3	1
1	0	2	71	1	4	18.22	1	1	0	0	0	0	0	1	1
0	0	1	72	1	2	18.22	1	1	0	0	0	0	0	3	4
1	0	2	72	1	2	18.22	1	1	0	0	0	0	0	1	1
1	0	2	74	1	2	18.22	3	1	0	0	0	0	0	1	1
0	0	1	80	1	4	18.22	1	1	0	0	0	0	0	3	1
0	0	2	80	1	1	18.22	1	1	0	0	0	0	0	1	1
0	0	2	74	1	3	18.23	1	1	0	0	0	0	0	1	1
0	0	1	88	1	1	18.23	1	1	0	0	0	0	0	1	1
0	0	2	68	1	1	18.24	4	1	0	0	0	0	0	1	1
1	0	1	70	1	4	18.25	1	1	0	0	0	0	0	1	1
0	0	1	73	1	2	18.25	1	1	0	0	0	0	0	1	1
1	0	2	78	1	4	18.25	4	1	0	0	0	0	0	1	1
0	0	2	82	1	3	18.25	4	0	0	1	0	0	0	1	1
1	0	1	92	1	4	18.25	1	1	0	0	0	0	0	3	1
1	0	2	74	1	2	18.26	4	0	0	1	0	0	0	1	1
1	0	2	74	1	2	18.26	4	1	0	0	0	0	0	1	1
1	0	2	76	1	3	18.26	1	1	0	0	0	0	0	1	1
1	0	2	77	1	2	18.26	1	1	0	0	0	0	0	1	1
0	0	2	81	3	1	18.26	2	1	0	0	0	0	0	1	1
0	0	2	81	1	1	18.26	1	1	0	0	0	0	0	1	4
1	0	2	83	3	1	18.26	1	1	0	0	0	0	0	1	1
0	0	2	84	1	2	18.26	1	0	0	1	0	0	0	1	1
0	0	2	84	1	4	18.26	1	1	0	0	0	0	0	1	1
1	0	1	86	1	1	18.26	4	1	0	0	0	0	0	1	4
0	0	2	87	3	1	18.26	2	1	0	0	0	0	0	1	1
0	0	2	87	1	4	18.26	1	1	0	0	0	0	0	1	1
0	0	2	88	1	1	18.26	4	1	0	0	0	0	0	1	1
0	0	2	89	1	4	18.26	1	1	0	0	0	0	0	1	1
1	0	2	90	1	3	18.26	4	1	0	0	0	0	0	1	1
1	0	2	90	1	1	18.26	4	1	0	0	0	0	0	1	1
1	0	2	94	3	1	18.26	4	1	0	0	0	0	0	1	1
1	0	2	70	1	4	18.27	1	1	0	0	0	0	0	1	1
0	0	2	72	1	2	18.27	4	1	0	0	0	0	0	1	1
1	0	2	83	1	3	18.27	1	1	0	0	0	0	0	1	1
0	0	1	74	1	4	18.28	1	1	0	0	0	0	0	1	1
0	0	1	70	1	3	18.29	1	1	0	0	0	0	0	2	1
1	0	1	74	1	2	18.29	1	0	0	1	0	0	0	1	1
0	0	2	75	1	3	18.29	1	1	0	0	0	0	0	1	1
1	0	1	75	1	3	18.29	2	0	0	1	0	0	0	3	4
1	0	2	78	1	1	18.29	4	0	0	1	0	0	0	1	1
0	0	2	79	1	1	18.29	1	1	0	0	0	0	0	1	1
0	0	2	80	1	4	18.29	1	1	0	0	0	0	0	1	1
0	0	2	84	3	1	18.29	1	1	0	0	0	0	0	1	1
0	0	1	87	1	3	18.29	4	1	0	0	0	0	0	1	1
1	0	1	68	1	3	18.3	1	0	0	1	0	0	0	1	1
0	0	2	76	1	1	18.3	3	1	0	0	0	0	0	3	1
1	0	1	78	1	2	18.3	1	1	0	0	0	0	0	3	2
0	0	1	86	1	1	18.3	2	1	0	0	0	0	0	2	4
0	0	1	88	1	4	18.3	1	1	0	0	0	0	0	1	1
0	0	2	89	1	1	18.3	4	1	0	0	0	0	0	1	1
0	0	2	71	1	2	18.31	1	1	0	0	0	0	0	1	1
0	0	2	72	1	1	18.31	4	1	0	0	0	0	0	1	1
0	0	2	72	1	2	18.31	4	1	0	0	0	0	0	1	1
1	0	2	73	1	2	18.31	4	1	0	0	0	0	0	1	1
0	0	2	73	1	2	18.31	1	1	0	0	0	0	0	1	1
0	0	2	73	1	4	18.31	4	1	0	0	0	0	0	1	1
0	0	2	74	3	3	18.31	4	1	0	0	0	0	0	1	1
1	0	1	77	1	3	18.31	4	0	1	0	0	0	0	1	1
1	0	2	79	1	2	18.31	1	1	0	0	0	0	0	1	1
0	0	1	81	3	4	18.31	1	0	0	1	0	0	0	1	1
0	0	2	86	3	3	18.31	4	1	0	0	0	0	0	1	1
1	0	2	87	3	1	18.31	4	0	0	1	0	0	0	1	1
0	0	2	90	3	4	18.31	1	1	0	0	0	0	0	1	1
1	0	1	95	1	4	18.31	1	0	0	1	0	0	0	1	1
0	0	2	78	1	1	18.32	1	1	0	0	0	0	0	1	1
0	0	1	79	1	3	18.32	1	1	0	0	0	0	0	1	1
1	0	1	86	1	4	18.32	1	1	0	0	0	0	0	1	1
1	0	1	92	1	3	18.32	4	1	0	0	0	0	0	1	1
0	0	2	69	1	3	18.33	1	1	0	0	0	0	0	1	1
1	0	2	74	1	2	18.33	1	1	0	0	0	0	0	1	1
1	0	2	74	1	2	18.33	3	0	0	1	0	0	0	1	1
0	0	2	77	1	4	18.33	2	1	0	0	0	0	0	1	1
0	0	2	77	1	1	18.33	4	1	0	0	0	0	0	1	1
1	0	1	78	1	1	18.33	1	1	0	0	0	0	0	1	1
0	0	2	81	1	2	18.33	1	0	0	1	0	0	0	1	1
1	0	2	88	1	4	18.33	1	1	0	0	0	0	0	1	1
0	0	2	69	3	3	18.34	1	1	0	0	0	0	0	1	1
0	0	2	70	1	3	18.34	4	1	0	0	0	0	0	1	1
0	0	1	70	1	3	18.34	1	1	0	0	0	0	0	1	1
1	1	1	73	1	2	18.34	4	1	0	0	0	0	0	1	1
0	0	1	75	1	3	18.34	1	1	0	0	0	0	0	1	2
0	0	1	76	1	4	18.34	1	1	0	0	0	0	0	1	4
1	0	2	79	3	2	18.34	1	1	0	0	0	0	0	1	1
0	0	1	86	1	4	18.34	1	1	0	0	0	0	0	1	1
0	0	2	77	1	1	18.35	4	1	0	0	0	0	0	1	1
1	0	1	77	1	3	18.35	4	1	0	0	0	0	0	1	1
0	0	1	81	1	3	18.35	1	1	0	0	0	0	0	1	1
1	0	1	71	1	2	18.36	2	1	0	0	0	0	0	2	3
1	0	2	72	1	2	18.36	4	1	0	0	0	0	0	1	1
0	0	1	72	1	4	18.36	2	1	0	0	0	0	0	1	1
0	0	1	73	1	2	18.36	1	1	0	0	0	0	0	2	1
0	0	1	73	1	1	18.36	4	1	0	0	0	0	0	1	4
1	0	2	75	1	4	18.36	1	1	0	0	0	0	0	1	1
0	0	2	75	1	1	18.36	1	1	0	0	0	0	0	1	1
0	0	1	75	1	1	18.36	4	1	0	0	0	0	0	3	4
0	0	1	76	1	3	18.36	1	1	0	0	0	0	0	1	4
0	0	1	77	1	1	18.36	2	1	0	0	0	0	0	3	4
0	0	1	83	1	4	18.36	1	1	0	0	0	0	0	1	1
1	0	1	84	1	3	18.36	1	1	0	0	0	0	0	1	1
0	0	2	85	1	4	18.36	1	1	0	0	0	0	0	1	1
0	0	2	87	3	1	18.36	4	1	0	0	0	0	0	1	1
1	0	1	88	3	1	18.36	4	1	0	0	0	0	0	1	1
1	0	2	89	3	1	18.36	1	1	0	0	0	0	0	1	1
0	0	2	68	1	1	18.37	1	1	0	0	0	0	0	1	1
1	0	2	69	1	3	18.37	1	1	0	0	0	0	0	1	1
1	0	2	70	1	3	18.37	1	1	0	0	0	0	0	1	1
0	0	1	71	1	2	18.37	1	1	0	0	0	0	0	3	4
1	0	1	71	1	2	18.37	1	1	0	0	0	0	0	1	1
1	0	1	73	1	2	18.37	3	1	0	0	0	0	0	1	1
0	0	1	74	1	4	18.37	1	1	0	0	0	0	0	1	1
1	0	1	75	3	1	18.37	1	1	0	0	0	0	0	1	1
0	0	2	75	1	3	18.37	1	1	0	0	0	0	0	1	1
0	0	1	77	1	3	18.37	1	1	0	0	0	0	0	3	1
0	0	2	79	1	1	18.37	1	1	0	0	0	0	0	1	1
0	0	1	81	1	4	18.37	1	1	0	0	0	0	0	1	1
0	0	2	81	1	1	18.37	4	1	0	0	0	0	0	1	1
1	0	1	81	3	3	18.37	4	0	1	0	0	0	1	3	1
0	0	2	82	1	1	18.37	3	1	0	0	0	0	0	1	1
0	0	2	82	3	1	18.37	1	1	0	0	0	0	0	1	1
0	0	1	83	1	1	18.37	4	1	0	0	0	0	0	1	2
1	0	2	83	1	4	18.37	2	1	0	0	0	0	0	1	1
0	0	2	85	1	1	18.37	4	1	0	0	0	0	0	1	1
0	0	2	85	1	1	18.37	1	1	0	0	0	0	0	1	1
1	1	2	86	3	1	18.37	1	1	0	0	0	0	0	1	1
0	0	1	87	1	2	18.37	1	1	0	0	0	0	0	1	1
1	0	2	88	3	1	18.37	3	1	0	0	0	0	0	1	1
0	0	2	90	3	1	18.37	4	1	0	0	0	0	0	1	1
1	0	1	91	1	1	18.37	4	1	0	0	0	0	0	1	1
0	0	1	92	1	4	18.37	1	1	0	0	0	0	0	1	1
0	0	2	78	1	1	18.38	1	1	0	0	0	0	0	1	1
0	0	2	79	1	3	18.38	1	0	0	1	0	0	0	1	1
0	0	1	90	3	4	18.38	1	1	0	0	0	0	0	1	1
1	0	1	93	1	4	18.38	1	1	0	0	0	0	0	2	1
1	0	1	71	1	2	18.39	1	1	0	0	0	0	0	3	4
0	0	2	72	3	1	18.39	1	1	0	0	0	0	0	1	1
0	0	1	73	1	3	18.39	1	1	0	0	0	0	0	3	4
1	0	2	75	3	1	18.39	1	1	0	0	0	0	0	1	1
0	0	2	79	1	3	18.39	1	1	0	0	0	0	0	1	1
0	0	1	68	3	2	18.4	1	1	0	0	0	0	0	1	1
1	0	2	70	1	3	18.4	1	1	0	0	0	0	0	1	1
0	0	2	71	1	3	18.4	1	1	0	0	0	0	0	1	1
1	0	1	71	3	2	18.4	1	1	0	0	0	0	0	1	1
1	0	1	75	1	2	18.4	1	1	0	0	0	0	0	1	1
1	0	2	77	1	2	18.4	4	0	0	1	0	0	0	1	1
0	0	1	86	1	4	18.4	4	1	0	0	0	0	0	1	1
0	0	2	75	1	2	18.41	4	1	0	0	0	0	0	1	1
1	0	2	77	1	4	18.41	1	1	0	0	0	0	0	1	1
1	0	2	85	1	2	18.41	1	1	0	0	0	0	0	1	1
1	0	2	85	1	3	18.41	3	1	0	0	0	0	0	1	1
0	0	1	87	3	4	18.41	1	1	0	0	0	0	0	1	1
0	0	2	69	1	1	18.42	4	1	0	0	0	0	0	1	1
0	0	2	70	1	4	18.42	1	1	0	0	0	0	0	1	1
0	0	1	73	1	2	18.42	1	1	0	0	0	0	0	1	1
0	0	1	75	1	3	18.42	3	1	0	0	0	0	0	3	1
0	0	2	77	1	4	18.42	1	1	0	0	0	0	0	1	1
0	0	1	83	1	4	18.42	4	1	0	0	0	0	0	1	1
0	0	1	84	1	2	18.42	1	1	0	0	0	0	0	3	2
1	0	2	86	1	4	18.42	2	1	0	0	0	0	0	1	1
0	0	2	91	3	4	18.42	4	1	0	0	0	0	0	1	1
0	0	2	71	1	2	18.43	1	1	0	0	0	0	0	1	1
0	0	1	74	1	4	18.43	1	1	0	0	0	0	0	1	1
0	0	2	74	1	3	18.43	1	1	0	0	0	0	0	1	1
0	0	2	76	3	3	18.43	4	1	0	0	0	0	0	1	1
1	0	2	79	1	2	18.43	3	1	0	0	0	0	0	1	1
0	0	2	83	3	3	18.43	1	0	1	0	0	0	0	1	1
1	0	2	86	1	1	18.43	4	1	0	0	0	0	0	1	1
0	0	2	89	3	2	18.43	4	1	0	0	0	0	0	1	1
1	0	2	90	1	4	18.43	4	1	0	0	0	0	0	1	1
0	0	2	69	3	4	18.44	4	1	0	0	0	0	0	1	1
1	1	1	69	1	2	18.44	4	1	0	0	0	0	0	3	1
0	0	2	74	3	4	18.44	1	0	0	1	0	0	0	1	1
0	0	1	74	1	4	18.44	1	1	0	0	0	0	0	1	2
0	0	1	76	1	3	18.44	1	1	0	0	0	0	0	1	1
1	0	1	80	1	3	18.44	4	1	0	0	0	0	0	1	1
1	0	1	81	1	2	18.44	1	1	0	0	0	0	0	1	1
1	0	2	82	1	4	18.44	1	1	0	0	0	0	0	1	1
0	0	1	83	1	4	18.44	1	1	0	0	0	0	0	1	1
1	0	1	84	1	4	18.44	1	1	0	0	0	0	0	1	1
0	0	2	91	3	3	18.44	4	1	0	0	0	0	0	1	1
0	0	1	91	1	4	18.44	1	1	0	0	0	0	0	3	2
0	0	1	73	1	2	18.45	3	1	0	0	0	0	0	1	1
1	0	1	76	1	4	18.45	1	1	0	0	0	0	0	1	1
0	0	1	73	1	2	18.46	4	1	0	0	0	0	0	3	1
1	0	2	75	1	4	18.46	1	1	0	0	0	0	0	1	1
0	0	1	77	1	3	18.46	4	1	0	0	0	0	0	1	1
1	0	1	71	1	2	18.47	2	1	0	0	0	0	0	1	1
0	0	2	72	1	4	18.47	1	1	0	0	0	0	0	1	1
1	0	1	77	1	3	18.47	1	0	1	0	0	0	0	1	1
0	0	1	82	3	2	18.47	1	1	0	0	0	0	0	1	1
1	0	2	86	1	4	18.47	1	1	0	0	0	0	0	1	1
1	0	1	89	1	4	18.47	3	1	0	0	0	0	0	1	1
1	0	1	72	1	1	18.48	1	0	1	0	1	1	0	3	4
1	0	1	76	1	1	18.48	1	1	0	0	0	0	0	3	2
1	0	2	68	1	1	18.49	1	1	0	0	0	0	0	1	1
0	0	2	69	3	2	18.49	1	1	0	0	0	0	0	1	1
1	0	2	71	1	2	18.49	1	1	0	0	0	0	0	1	1
1	0	2	71	1	3	18.49	1	1	0	0	0	0	0	1	1
1	0	2	73	1	2	18.49	1	1	0	0	0	0	0	1	1
0	0	2	73	1	4	18.49	3	1	0	0	0	0	0	1	1
0	0	2	73	1	1	18.49	1	1	0	0	0	0	0	1	1
0	0	2	74	1	4	18.49	1	1	0	0	0	0	0	1	1
0	0	2	76	1	2	18.49	1	1	0	0	0	0	0	1	1
0	0	2	76	3	2	18.49	1	1	0	0	0	0	0	1	1
1	0	2	82	1	3	18.49	4	1	0	0	0	0	0	1	1
0	0	1	85	1	4	18.49	1	1	0	0	0	0	0	1	1
0	0	1	85	1	1	18.49	4	1	0	0	0	0	0	3	1
0	0	1	86	1	1	18.49	1	1	0	0	0	0	0	2	4
0	0	2	93	1	4	18.49	1	1	0	0	0	0	0	1	1
1	0	2	69	1	4	18.5	1	1	0	0	0	0	0	1	1
0	0	1	76	1	2	18.5	1	1	0	0	0	0	0	3	1
0	0	2	78	1	3	18.5	1	1	0	0	0	0	0	1	1
1	0	2	84	1	3	18.5	4	1	0	0	0	0	0	1	1
0	0	1	86	1	4	18.5	1	1	0	0	0	0	0	1	1
0	0	2	88	1	4	18.5	1	1	0	0	0	0	0	1	1
0	0	1	72	1	2	18.51	1	1	0	0	0	0	0	1	1
1	0	1	73	1	2	18.51	1	1	0	0	0	0	0	3	4
0	0	2	73	1	4	18.51	1	1	0	0	0	0	0	1	1
0	0	2	74	3	4	18.51	4	0	0	1	0	0	0	1	1
1	0	1	77	1	1	18.51	1	1	0	0	0	0	0	3	1
0	0	2	79	3	2	18.51	1	1	0	0	0	0	0	1	1
0	0	2	79	1	2	18.51	1	1	0	0	0	0	0	1	1
0	0	2	82	1	4	18.51	1	1	0	0	0	0	0	1	1
0	0	2	85	1	4	18.51	4	1	0	0	0	0	0	1	1
1	0	2	87	3	1	18.51	1	0	0	1	0	0	0	1	1
0	0	2	88	3	4	18.51	1	1	0	0	0	0	0	1	1
1	0	2	90	3	1	18.51	1	1	0	0	0	0	0	1	1
0	0	1	70	1	4	18.52	1	1	0	0	0	0	0	2	1
0	0	1	71	1	4	18.52	4	1	0	0	0	0	0	1	1
0	0	2	71	1	4	18.52	1	1	0	0	0	0	0	1	1
0	0	1	72	1	1	18.52	4	1	0	0	0	0	0	1	1
1	0	1	75	1	2	18.52	4	1	0	0	0	0	0	3	1
0	0	2	75	1	4	18.52	1	1	0	0	0	0	0	1	1
1	0	2	79	1	4	18.52	1	1	0	0	0	0	0	1	1
1	0	1	84	1	4	18.52	1	1	0	0	0	0	0	1	1
1	0	2	84	1	4	18.52	3	1	0	0	0	0	0	1	1
0	0	1	86	1	3	18.52	4	1	0	0	0	0	0	1	1
0	0	1	70	1	3	18.53	1	0	0	1	0	0	0	3	1
0	0	2	72	1	2	18.53	4	1	0	0	0	0	0	1	1
0	0	2	74	1	3	18.53	1	1	0	0	0	0	0	1	1
1	0	2	87	3	1	18.53	1	1	0	0	0	0	0	1	1
0	0	1	68	1	4	18.54	1	0	0	1	0	0	0	1	1
0	0	2	71	3	1	18.54	4	1	0	0	0	0	0	1	1
0	0	2	72	1	1	18.54	3	1	0	0	0	0	0	1	1
1	0	1	74	1	2	18.54	1	1	0	0	0	0	0	3	1
0	0	2	74	1	2	18.54	1	1	0	0	0	0	0	1	1
1	0	2	70	2	4	18.55	2	0	0	1	0	0	0	1	1
0	0	1	71	1	1	18.55	4	1	0	0	0	0	0	1	1
1	0	2	72	1	1	18.55	4	1	0	0	0	0	0	1	1
1	0	2	75	3	1	18.55	3	1	0	0	0	0	0	1	1
0	0	1	75	1	4	18.55	1	1	0	0	0	0	0	1	2
1	0	2	77	1	1	18.55	1	1	0	0	0	0	0	1	1
0	0	2	77	1	1	18.55	1	1	0	0	0	0	0	1	1
0	0	2	80	3	1	18.55	1	1	0	0	0	0	0	1	1
0	0	2	82	1	1	18.55	1	1	0	0	0	0	0	1	1
1	0	2	86	1	4	18.55	1	1	0	0	0	0	0	1	1
0	0	2	87	1	1	18.55	1	1	0	0	0	0	0	1	1
0	0	1	96	3	4	18.55	4	1	0	0	0	0	0	1	1
0	0	2	68	1	4	18.56	4	1	0	0	0	0	0	1	1
1	0	1	72	1	2	18.56	4	1	0	0	0	0	0	1	1
0	0	2	72	3	2	18.56	1	1	0	0	0	0	0	1	1
0	0	2	77	1	4	18.56	1	1	0	0	0	0	0	1	1
0	0	1	83	1	4	18.56	1	1	0	0	0	0	0	1	1
1	0	1	83	1	4	18.56	1	1	0	0	0	0	0	1	1
0	0	1	84	1	4	18.56	1	1	0	0	0	0	0	1	1
1	0	1	87	1	3	18.56	4	1	0	0	0	0	0	1	1
0	0	2	87	3	4	18.56	4	1	0	0	0	0	0	1	1
0	0	2	70	1	3	18.57	3	1	0	0	0	0	0	1	1
0	0	1	73	1	2	18.57	1	1	0	0	0	0	0	3	1
0	0	2	70	1	1	18.58	4	1	0	0	0	0	0	1	1
0	0	2	71	1	4	18.58	1	1	0	0	0	0	0	1	1
0	0	1	71	1	3	18.58	1	1	0	0	0	0	0	1	1
1	0	2	72	1	2	18.58	1	1	0	0	0	0	0	1	1
1	0	2	73	1	2	18.58	4	1	0	0	0	0	0	1	1
1	0	2	73	1	1	18.58	1	1	0	0	0	0	0	1	1
0	0	2	86	3	1	18.58	1	1	0	0	0	0	0	1	4
1	0	2	88	1	4	18.58	3	1	0	0	0	0	0	1	1
1	0	1	68	1	2	18.59	4	1	0	0	0	0	0	3	1
0	0	2	68	1	3	18.59	1	1	0	0	0	0	0	1	1
0	0	2	68	1	2	18.59	1	0	0	1	0	0	0	1	1
1	0	2	69	3	1	18.59	1	1	0	0	0	0	0	1	1
0	0	1	69	1	1	18.59	1	1	0	0	0	0	0	3	4
1	0	2	71	1	2	18.59	1	1	0	0	0	0	0	1	1
1	0	2	72	1	2	18.59	1	1	0	0	0	0	0	1	1
1	0	2	72	1	1	18.59	1	1	0	0	0	0	0	1	1
1	0	1	73	1	3	18.59	1	0	0	0	1	0	0	3	4
1	0	2	73	1	4	18.59	1	1	0	0	0	0	0	1	1
0	0	1	74	1	3	18.59	1	1	0	0	0	0	0	2	4
0	0	1	74	1	3	18.59	1	1	0	0	0	0	0	1	1
1	0	2	74	1	2	18.59	1	1	0	0	1	1	0	1	1
0	0	1	76	1	2	18.59	1	1	0	0	0	0	0	2	1
0	0	1	76	1	4	18.59	3	0	0	1	0	0	0	1	1
1	0	1	80	1	3	18.59	4	1	0	0	0	0	0	1	1
0	0	2	80	1	1	18.59	4	1	0	0	0	0	0	1	1
1	0	2	80	1	3	18.59	1	0	0	1	0	0	0	1	1
0	0	1	80	1	1	18.59	1	1	0	0	0	0	0	1	1
0	0	2	82	3	1	18.59	1	1	0	0	0	0	0	1	1
1	0	2	83	1	3	18.59	1	1	0	0	0	0	0	1	1
1	0	1	84	1	4	18.59	1	1	0	0	0	0	0	1	1
1	0	1	84	1	4	18.59	4	1	0	0	0	0	0	1	1
1	0	2	85	1	3	18.59	1	0	0	1	0	0	0	1	1
0	0	2	88	3	4	18.59	1	1	0	0	0	0	0	1	1
0	0	1	89	1	4	18.59	4	1	0	0	0	0	0	1	1
0	0	1	72	1	2	18.6	1	1	0	0	0	0	1	1	1
0	0	2	73	1	2	18.6	3	1	0	0	0	0	0	1	1
1	0	1	77	1	4	18.6	4	1	0	0	0	0	0	1	4
0	0	1	80	1	4	18.6	2	1	0	0	0	0	0	1	1
1	0	1	81	1	3	18.6	1	1	0	0	0	0	0	1	1
0	0	2	83	3	1	18.6	1	1	0	0	0	0	0	1	1
0	0	2	84	3	1	18.6	1	1	0	0	0	0	0	1	1
0	0	2	71	1	1	18.61	1	1	0	0	0	0	0	1	1
0	0	2	72	1	4	18.61	1	1	0	0	0	0	0	1	1
1	0	2	74	1	2	18.61	1	1	0	0	0	0	0	1	1
1	0	2	75	3	1	18.61	1	1	0	0	0	0	0	1	1
0	0	2	76	1	3	18.61	1	1	0	0	0	0	0	1	1
0	0	2	78	1	2	18.61	1	1	0	0	0	0	0	1	1
0	0	1	79	1	4	18.61	1	1	0	0	0	0	0	1	1
0	0	2	82	1	1	18.61	1	1	0	0	0	0	0	1	1
1	0	1	85	1	2	18.61	1	1	0	0	0	0	0	3	1
0	0	1	70	1	4	18.63	1	1	0	0	0	0	0	1	1
0	0	2	73	1	2	18.63	3	1	0	0	0	0	0	1	1
1	0	1	75	1	3	18.63	4	1	0	0	0	0	0	1	1
0	0	2	78	1	4	18.63	1	1	0	0	0	0	0	1	1
0	0	1	86	1	2	18.63	1	1	0	0	0	0	0	1	1
0	0	2	71	1	4	18.64	1	1	0	0	0	0	0	1	1
0	0	2	75	3	4	18.64	1	1	0	0	0	0	0	1	1
0	0	1	68	1	3	18.65	2	1	0	0	0	0	0	3	2
1	0	1	70	1	4	18.65	3	1	0	0	0	0	0	3	2
1	0	1	70	1	2	18.65	1	1	0	0	0	0	0	3	1
1	0	2	70	1	1	18.65	4	1	0	0	0	0	0	1	1
0	0	2	71	1	1	18.65	4	0	0	1	0	0	0	1	1
0	0	1	72	1	2	18.65	1	1	0	0	0	0	0	1	1
0	0	1	72	1	2	18.65	4	1	0	0	0	0	0	1	1
1	0	1	74	1	2	18.65	1	0	0	1	0	0	0	1	1
0	0	2	74	1	4	18.65	1	1	0	0	0	0	0	1	1
0	0	1	76	1	3	18.65	4	1	0	0	0	0	0	3	4
1	0	2	78	1	2	18.65	1	1	0	0	0	0	0	1	1
1	0	1	78	1	4	18.65	1	1	0	0	0	0	0	3	1
0	0	1	80	1	4	18.65	3	1	0	0	0	0	0	1	1
0	0	1	82	1	4	18.65	1	1	0	0	0	0	0	1	1
0	0	1	82	1	4	18.65	1	1	0	0	0	0	0	1	1
1	0	1	91	1	4	18.65	1	1	0	0	0	0	0	1	1
1	0	2	68	1	1	18.66	1	1	0	0	0	0	0	1	1
0	0	1	70	1	3	18.66	1	1	0	0	0	0	0	3	1
0	0	2	70	1	1	18.66	1	1	0	0	0	0	0	1	1
0	0	2	73	1	2	18.66	1	1	0	0	0	0	0	1	1
0	0	2	74	3	2	18.66	1	1	0	0	0	0	0	1	1
1	0	2	78	1	4	18.66	1	1	0	0	0	0	0	1	1
0	0	1	87	3	2	18.66	2	1	0	0	0	0	0	3	1
1	0	2	88	3	3	18.66	1	1	0	0	0	0	0	1	1
0	0	2	69	1	3	18.67	1	0	0	1	0	0	0	1	1
1	0	2	70	1	1	18.67	1	0	0	1	0	0	0	1	1
1	0	2	72	1	3	18.67	1	0	0	1	0	0	0	1	1
0	0	2	73	3	2	18.67	4	1	0	0	0	0	0	1	1
0	0	2	73	1	2	18.67	1	1	0	0	0	0	0	1	1
0	0	2	73	1	2	18.67	1	1	0	0	0	0	0	1	1
0	0	2	73	1	4	18.67	2	1	0	0	0	0	0	1	1
1	0	1	74	1	2	18.67	3	1	0	0	0	0	0	1	1
1	0	1	74	1	4	18.67	1	0	0	1	0	0	0	1	1
1	0	2	74	1	3	18.67	1	1	0	0	0	0	0	1	1
0	0	2	75	1	1	18.67	1	1	0	0	0	0	0	1	1
0	0	1	75	1	1	18.67	4	1	0	0	0	0	0	1	1
0	0	2	77	3	1	18.67	1	1	0	0	0	0	0	1	1
1	0	1	80	1	2	18.67	1	1	0	0	0	0	0	1	4
0	0	2	82	1	3	18.67	4	0	0	1	0	0	0	1	1
1	0	2	83	1	1	18.67	4	1	0	0	0	0	0	1	1
0	0	2	84	3	4	18.67	1	1	0	0	0	0	0	1	1
1	0	2	85	1	1	18.67	4	1	0	0	0	0	0	1	1
0	0	1	89	3	4	18.67	4	1	0	0	0	0	0	1	1
0	0	2	90	1	3	18.67	4	1	0	0	0	0	0	1	1
1	0	2	91	3	4	18.67	1	1	0	0	0	0	0	1	1
0	0	2	74	1	3	18.68	1	1	0	0	0	0	0	1	1
1	0	2	72	1	2	18.69	1	1	0	0	0	0	0	1	1
0	0	1	74	1	4	18.69	1	1	0	0	0	0	0	1	1
0	0	2	75	3	3	18.69	4	1	0	0	0	0	0	1	1
0	0	1	76	1	3	18.69	4	1	0	0	0	0	0	3	1
0	0	1	78	1	1	18.69	4	1	0	0	0	0	0	1	1
1	0	1	82	1	1	18.69	1	0	0	1	0	0	0	1	1
0	0	1	85	1	2	18.69	4	1	0	0	0	0	0	1	1
0	0	1	85	1	4	18.69	1	1	0	0	0	0	0	1	1
1	0	1	88	1	4	18.69	1	1	0	0	0	0	0	1	1
0	0	2	71	3	2	18.7	1	0	0	1	0	0	0	1	1
1	0	2	77	1	3	18.7	1	0	0	1	0	0	0	1	1
1	0	2	79	1	1	18.7	1	1	0	0	0	0	0	1	1
0	0	2	70	1	3	18.71	4	0	0	1	0	0	0	1	1
0	0	2	72	3	2	18.71	4	0	0	1	0	0	0	1	1
1	0	1	77	1	2	18.71	1	1	0	0	0	0	0	2	4
0	0	1	87	1	4	18.71	1	1	0	0	0	0	0	1	1
1	0	2	72	1	2	18.72	1	1	0	0	0	0	0	1	1
0	0	2	73	1	1	18.72	4	1	0	0	0	0	0	1	1
0	0	2	73	1	4	18.72	1	1	0	0	0	0	0	1	1
0	0	2	75	3	3	18.72	1	1	0	0	0	0	0	1	1
1	0	2	84	3	2	18.72	1	1	0	0	0	0	0	1	1
1	0	2	86	1	1	18.72	1	1	0	0	0	0	0	1	1
1	0	1	68	1	4	18.73	3	1	0	0	0	0	0	2	2
1	0	1	68	1	4	18.73	1	0	0	1	0	0	0	1	1
1	0	2	68	1	1	18.73	4	1	0	0	0	0	0	1	1
0	0	2	70	1	4	18.73	1	0	0	1	0	0	0	1	1
0	0	2	71	1	2	18.73	1	1	0	0	0	0	0	1	1
0	0	1	71	1	2	18.73	3	1	0	0	0	0	0	1	1
0	0	2	72	1	4	18.73	4	1	0	0	0	0	0	1	1
0	0	2	73	1	3	18.73	1	1	0	0	0	0	0	1	1
0	0	2	75	1	4	18.73	1	1	0	0	0	0	0	1	1
1	0	2	77	1	2	18.73	1	1	0	0	0	0	0	1	1
0	0	2	78	1	1	18.73	4	0	0	1	0	0	0	1	1
1	0	2	78	3	1	18.73	1	1	0	0	0	0	0	1	1
0	0	2	80	3	3	18.73	1	1	0	0	0	0	0	1	1
0	0	2	81	1	4	18.73	4	1	0	0	0	0	0	1	1
0	0	1	81	1	2	18.73	1	1	0	0	0	0	0	1	1
0	0	2	84	1	4	18.73	3	1	0	0	0	0	0	1	1
0	0	1	85	1	2	18.73	4	1	0	0	0	0	0	1	1
1	0	2	86	1	2	18.73	1	1	0	0	0	0	0	1	1
1	0	1	87	1	4	18.73	3	1	0	0	0	0	0	1	1
0	0	2	89	3	1	18.73	4	1	0	0	0	0	0	1	1
1	0	2	69	1	4	18.74	4	1	0	0	0	0	0	1	1
1	0	1	71	1	2	18.74	4	1	0	0	0	0	0	3	1
0	0	2	73	1	2	18.74	1	1	0	0	0	0	0	1	1
0	0	2	69	1	2	18.75	1	1	0	0	0	0	0	1	1
1	0	2	69	1	2	18.75	1	1	0	0	0	0	0	1	1
1	0	2	71	1	1	18.75	4	1	0	0	0	0	0	1	1
0	0	2	73	1	1	18.75	1	1	0	0	0	0	0	1	1
1	0	2	74	1	3	18.75	1	1	0	0	0	0	0	1	1
1	0	1	75	1	4	18.75	1	1	0	0	0	0	0	1	3
1	0	1	75	1	2	18.75	4	1	0	0	0	0	0	1	1
1	0	1	76	1	4	18.75	1	1	0	0	0	0	0	1	1
1	0	2	76	1	2	18.75	1	1	0	0	0	0	0	1	1
0	0	1	76	1	3	18.75	2	1	0	0	0	0	0	1	1
0	0	1	77	1	3	18.75	4	1	0	0	0	0	0	1	1
0	0	1	77	1	2	18.75	1	1	0	0	0	0	0	1	1
0	0	2	78	1	2	18.75	1	0	0	1	0	0	0	1	1
0	0	1	79	1	4	18.75	4	1	0	0	0	0	0	1	1
1	0	2	80	1	1	18.75	1	1	0	0	0	0	0	1	1
0	0	2	83	1	2	18.75	4	1	0	0	0	0	0	1	1
1	0	1	94	1	4	18.75	4	1	0	0	0	0	0	1	1
1	0	1	69	1	2	18.76	1	1	0	0	0	0	0	1	1
0	0	2	75	3	2	18.76	4	1	0	0	0	0	0	1	1
1	0	2	78	1	2	18.76	4	0	0	1	0	0	0	1	1
1	0	2	84	3	1	18.76	3	1	0	0	0	0	0	1	1
1	0	1	90	1	1	18.76	1	1	0	0	0	0	0	2	2
1	0	2	68	1	3	18.77	2	1	0	0	0	0	0	1	1
0	0	1	73	1	3	18.77	1	1	0	0	0	0	0	3	1
1	0	2	76	1	4	18.77	1	0	0	1	0	0	0	1	1
1	0	2	80	3	1	18.77	1	1	0	0	0	0	0	1	1
0	0	1	84	1	4	18.77	1	1	0	0	0	0	0	1	1
0	0	2	84	3	1	18.77	1	1	0	0	0	0	0	1	1
1	0	2	86	3	1	18.77	1	1	0	0	0	0	0	1	1
0	0	2	90	3	1	18.77	1	1	0	0	0	0	0	1	1
0	0	1	69	1	2	18.78	3	1	0	0	0	0	0	1	1
0	0	1	70	3	3	18.78	1	1	0	0	0	0	0	3	2
1	0	1	71	1	4	18.78	2	1	0	0	0	0	0	1	1
1	0	1	72	1	3	18.78	1	1	0	0	0	0	0	1	1
0	0	1	72	1	2	18.78	1	1	0	0	0	0	0	1	4
0	0	1	73	1	2	18.78	3	1	0	0	0	0	0	2	2
1	0	2	73	1	2	18.78	1	1	0	0	0	0	0	1	1
0	0	1	75	1	4	18.78	1	1	0	0	0	0	0	1	1
0	0	2	75	3	3	18.78	1	1	0	0	0	0	0	1	1
0	0	1	78	1	1	18.78	3	0	1	0	1	0	0	3	1
1	0	2	81	1	4	18.78	1	1	0	0	0	0	0	1	1
1	0	1	90	1	4	18.78	1	1	0	0	0	0	0	1	1
1	0	1	96	1	4	18.78	1	1	0	0	0	0	0	1	1
1	0	2	69	1	2	18.79	1	1	0	0	0	0	0	1	1
0	0	1	71	1	1	18.79	1	1	0	0	0	0	0	3	4
0	0	2	72	1	3	18.79	2	1	0	0	0	0	0	1	1
0	0	2	73	3	2	18.79	1	1	0	0	0	0	0	1	1
0	0	1	75	1	4	18.79	1	1	0	0	0	0	0	1	1
0	0	2	76	3	4	18.79	1	1	0	0	0	0	0	1	2
0	0	2	86	1	1	18.79	1	1	0	0	0	0	0	1	1
1	0	1	69	3	2	18.8	1	1	0	0	0	0	0	1	1
0	0	2	77	3	2	18.8	1	1	0	0	0	0	0	1	1
1	0	2	84	1	2	18.8	1	1	0	0	0	0	0	1	1
0	0	2	85	3	2	18.8	4	1	0	0	0	0	0	1	1
0	0	2	90	3	1	18.8	1	1	0	0	0	0	0	1	1
0	0	2	99	1	3	18.8	4	1	0	0	0	0	0	1	1
0	0	1	68	1	1	18.81	1	1	0	0	0	0	0	1	1
0	0	2	71	3	1	18.81	1	1	0	0	0	0	0	1	1
0	0	2	72	1	1	18.81	1	1	0	0	0	0	0	1	1
0	0	2	80	1	1	18.81	1	0	0	1	0	0	0	1	1
0	0	2	71	1	2	18.82	4	1	0	0	0	0	0	1	1
0	0	1	71	3	2	18.82	1	1	0	0	0	0	0	1	1
0	0	1	72	1	1	18.82	3	1	0	0	0	0	0	3	1
0	0	2	72	3	4	18.82	1	1	0	0	0	0	0	1	1
0	0	2	73	1	4	18.82	1	1	0	0	0	0	0	1	1
0	0	1	73	1	4	18.82	1	1	0	0	0	0	0	1	1
0	0	1	74	1	2	18.82	4	1	0	0	0	0	0	1	1
0	0	2	74	3	2	18.82	1	0	0	1	0	0	0	1	1
1	0	1	75	1	2	18.82	1	1	0	0	0	0	0	1	2
0	0	1	75	1	3	18.82	1	1	0	0	0	0	0	1	1
0	0	1	75	1	2	18.82	4	1	0	0	0	0	0	1	1
0	1	1	75	1	3	18.82	4	1	0	0	0	0	0	1	1
0	0	1	78	3	3	18.82	4	1	0	0	0	0	0	1	1
0	0	1	81	1	4	18.82	4	1	0	0	0	0	0	1	1
0	0	1	82	1	3	18.82	4	1	0	0	0	0	0	1	1
0	0	2	83	1	1	18.82	1	1	0	0	0	0	0	1	1
1	0	2	83	3	1	18.82	1	1	0	0	0	0	0	1	1
1	0	2	83	1	1	18.82	1	1	0	0	0	0	0	1	1
1	0	2	90	1	4	18.82	1	1	0	0	0	0	0	1	1
0	0	1	69	1	2	18.83	1	1	0	0	0	0	0	1	1
1	0	1	69	1	3	18.83	3	1	0	0	0	0	0	3	2
0	0	1	72	1	2	18.83	1	1	0	0	0	0	0	3	1
0	0	2	72	1	3	18.83	2	1	0	0	0	0	0	1	1
1	0	1	72	1	1	18.83	4	0	0	1	0	0	0	1	1
0	0	2	75	3	3	18.83	1	1	0	0	0	0	0	1	1
1	0	2	75	1	2	18.83	1	1	0	0	0	0	0	1	1
1	0	2	75	1	2	18.83	1	1	0	0	0	0	0	1	1
0	0	1	77	1	3	18.83	1	1	0	0	0	0	0	1	1
0	0	2	82	1	1	18.83	1	1	0	0	0	0	0	1	1
1	0	2	83	1	4	18.83	1	1	0	0	0	0	0	1	1
1	0	2	84	3	4	18.83	1	1	0	0	0	0	0	1	1
1	0	2	86	1	1	18.83	4	1	0	0	0	0	0	1	1
0	0	1	90	1	4	18.83	3	0	0	1	0	0	0	1	1
0	0	2	93	3	1	18.83	1	1	0	0	0	0	0	1	1
1	0	1	71	1	4	18.84	4	1	0	0	0	0	0	1	1
1	0	1	72	1	2	18.84	1	1	0	0	0	0	0	3	1
0	0	1	71	1	2	18.85	1	1	0	0	0	0	0	1	1
1	0	2	73	1	3	18.85	1	1	0	0	0	0	0	1	1
1	0	1	73	1	2	18.85	1	1	0	0	0	0	0	3	1
0	0	2	73	1	2	18.85	3	1	0	0	0	0	0	1	1
0	0	2	74	1	2	18.85	1	1	0	0	0	0	0	1	1
0	0	2	75	1	3	18.85	1	1	0	0	0	0	0	1	1
0	0	2	77	1	3	18.85	1	1	0	0	0	0	0	1	1
0	0	2	79	3	3	18.85	1	1	0	0	0	0	0	1	1
0	0	2	79	3	3	18.85	4	0	0	1	0	0	0	1	1
1	0	2	80	3	1	18.85	4	1	0	0	0	0	0	1	1
1	0	2	82	1	4	18.85	1	1	0	0	0	0	0	1	1
0	0	1	69	1	2	18.86	1	1	0	0	0	0	0	1	1
1	0	2	69	1	2	18.86	1	1	0	0	0	0	0	1	1
1	0	1	71	1	2	18.86	4	1	0	0	0	0	0	1	1
1	0	1	75	1	3	18.86	4	1	0	0	0	0	0	3	4
0	0	2	75	1	1	18.86	1	0	0	1	0	0	0	1	1
0	0	2	76	1	2	18.86	1	1	0	0	0	0	0	1	1
0	0	1	76	1	2	18.86	4	1	0	0	0	0	0	1	1
0	0	2	79	1	1	18.86	1	1	0	0	0	0	0	1	1
0	0	1	80	1	4	18.86	3	1	0	0	0	0	0	1	1
0	0	2	80	1	1	18.86	1	1	0	0	0	0	0	1	1
0	0	2	80	1	3	18.86	1	1	0	0	0	0	0	1	1
1	0	1	87	1	4	18.86	4	1	0	0	0	0	0	1	1
0	0	1	94	1	4	18.86	1	1	0	0	0	0	0	1	1
0	0	2	69	1	3	18.87	3	1	0	0	0	0	0	1	1
0	0	1	69	1	2	18.87	1	0	0	1	0	0	0	1	2
0	0	1	70	1	4	18.87	1	1	0	0	0	0	0	1	2
0	0	1	72	1	3	18.87	1	1	0	0	0	0	0	1	1
1	0	2	73	1	1	18.87	1	1	0	0	0	0	0	1	1
0	0	2	73	1	4	18.87	1	1	0	0	0	0	0	1	1
0	0	1	76	1	3	18.87	4	1	0	0	0	0	0	1	1
0	0	1	78	1	4	18.87	1	1	0	0	0	0	0	1	1
0	0	2	80	3	4	18.87	1	1	0	0	0	0	0	1	1
0	0	1	86	1	2	18.87	1	1	0	0	0	0	0	1	1
1	0	1	86	1	4	18.87	1	1	0	0	0	0	0	1	1
1	0	1	87	1	4	18.87	1	1	0	0	0	0	0	1	1
1	0	1	91	1	4	18.87	4	1	0	0	0	0	0	1	1
0	0	1	69	1	3	18.88	4	0	0	0	1	1	0	3	4
0	0	2	73	3	4	18.88	1	0	0	1	0	0	0	1	1
1	0	1	76	1	3	18.88	1	1	0	0	0	0	0	1	1
0	0	2	88	1	4	18.88	2	1	0	0	0	0	0	1	1
1	0	2	94	3	1	18.88	1	1	0	0	0	0	0	1	1
0	0	2	69	3	2	18.89	4	1	0	0	0	0	0	1	1
0	0	1	85	1	3	18.89	2	1	0	0	0	0	0	1	1
0	0	2	70	1	3	18.9	4	1	0	0	0	0	0	1	1
0	0	2	71	1	1	18.9	4	0	0	1	0	0	0	1	3
0	0	2	73	1	2	18.9	1	1	0	0	0	0	0	1	1
1	0	2	73	1	2	18.9	2	1	0	0	0	0	0	1	1
0	0	1	74	1	4	18.9	1	1	0	0	0	0	0	1	1
0	0	2	75	1	2	18.9	1	1	0	0	0	0	0	1	1
0	0	1	75	4	1	18.9	1	1	0	0	0	0	0	1	1
0	0	2	76	3	1	18.9	3	1	0	0	0	0	0	1	1
1	0	2	76	1	2	18.9	1	1	0	0	0	0	0	1	1
1	0	2	76	1	4	18.9	3	1	0	0	0	0	0	1	1
0	0	2	77	1	4	18.9	1	1	0	0	0	0	0	1	1
0	0	2	79	1	3	18.9	1	1	0	0	0	0	0	1	1
0	0	2	80	1	3	18.9	4	1	0	0	0	0	0	1	1
1	0	1	82	1	3	18.9	1	1	0	0	0	0	0	3	1
0	0	1	84	1	4	18.9	2	0	0	1	0	0	0	1	1
0	0	2	84	1	1	18.9	1	1	0	0	0	0	0	1	1
0	0	2	85	3	1	18.9	4	1	0	0	0	0	0	1	1
1	0	2	87	1	4	18.9	2	1	0	0	0	0	0	1	1
1	0	2	90	1	2	18.9	1	1	0	0	0	0	0	1	1
0	0	2	90	1	4	18.9	1	1	0	0	0	0	0	1	1
1	0	2	95	1	1	18.9	4	1	0	0	0	0	0	1	1
1	0	2	98	1	4	18.9	4	1	0	0	0	0	0	1	1
1	0	1	68	1	2	18.91	1	1	0	0	0	0	0	3	1
0	0	1	68	2	4	18.91	4	0	0	1	0	0	0	3	1
0	0	2	68	3	2	18.91	1	1	0	0	0	0	0	1	1
1	0	2	69	1	3	18.91	1	0	1	0	0	0	0	1	1
1	0	2	70	3	2	18.91	1	1	0	0	0	0	0	1	1
0	0	1	72	1	2	18.91	1	1	0	0	0	0	0	3	4
0	0	2	73	2	4	18.91	3	1	0	0	0	0	0	1	1
0	0	1	75	1	2	18.91	1	1	0	0	0	0	0	3	2
0	0	1	75	1	4	18.91	1	1	0	0	0	0	0	1	1
0	0	1	77	1	2	18.91	4	1	0	0	0	0	0	1	1
0	0	2	89	3	3	18.91	1	1	0	0	0	0	0	1	1
1	0	2	71	1	2	18.92	1	1	0	0	0	0	0	1	1
0	0	2	76	1	2	18.92	1	1	0	0	0	0	0	1	1
0	0	2	77	1	4	18.92	4	1	0	0	0	0	0	1	1
1	0	2	79	1	1	18.92	1	1	0	0	0	0	0	1	1
0	0	2	79	3	1	18.92	4	1	0	0	0	0	0	1	1
1	0	2	81	1	3	18.92	1	0	0	1	0	0	0	1	1
0	0	2	84	1	1	18.92	1	1	0	0	0	0	0	1	1
0	0	2	84	1	4	18.92	4	1	0	0	0	0	0	1	1
0	0	1	69	1	2	18.93	4	1	0	0	0	0	0	3	4
0	0	1	70	1	2	18.93	1	1	0	0	0	0	0	3	4
1	0	2	70	1	3	18.93	1	0	0	1	0	0	0	1	2
0	0	1	70	1	2	18.93	1	1	0	0	0	0	0	1	2
0	0	1	71	1	4	18.93	3	1	0	0	0	0	0	1	2
0	0	1	72	1	4	18.93	1	1	0	0	0	0	0	1	1
0	0	2	77	1	3	18.93	4	0	0	1	0	0	0	1	1
0	0	1	77	1	3	18.93	2	1	0	0	0	0	0	1	1
0	0	1	83	1	2	18.93	1	1	0	0	0	0	0	3	1
1	0	1	86	1	4	18.93	1	1	0	0	0	0	0	1	1
1	0	1	87	1	4	18.93	1	1	0	0	0	0	0	1	1
1	0	1	68	1	3	18.94	1	1	0	0	0	0	0	1	1
0	0	2	71	1	3	18.94	1	1	0	0	0	0	0	1	1
1	0	1	71	1	4	18.94	2	1	0	0	0	0	0	3	2
1	0	2	73	1	3	18.94	1	1	0	0	0	0	0	1	1
0	0	2	74	1	4	18.94	1	1	0	0	0	0	0	1	1
1	0	2	74	1	2	18.94	1	1	0	0	0	0	0	1	1
0	0	2	74	3	1	18.94	1	1	0	0	0	0	0	1	1
0	0	1	75	1	3	18.94	4	1	0	0	0	0	0	2	1
0	0	1	75	1	3	18.94	1	1	0	0	0	0	0	3	2
1	0	1	75	1	1	18.94	4	1	0	0	0	0	0	1	1
0	0	1	76	3	3	18.94	1	1	0	0	0	0	0	1	1
0	0	1	77	1	1	18.94	1	1	0	0	0	0	0	1	1
1	0	2	73	1	1	18.95	4	1	0	0	0	0	0	1	1
1	0	1	77	1	4	18.95	4	0	0	1	0	0	0	1	2
1	0	1	81	1	2	18.95	1	1	0	0	0	0	0	2	2
1	0	2	87	3	1	18.95	3	1	0	0	0	0	0	1	1
1	0	2	87	1	4	18.95	1	1	0	0	0	0	0	1	1
0	0	1	87	1	4	18.95	3	1	0	0	0	0	0	1	1
0	0	2	69	3	4	18.96	1	1	0	0	0	0	0	1	1
1	0	1	72	1	2	18.96	4	0	0	1	0	0	0	3	1
1	0	1	72	1	2	18.96	3	1	0	0	0	0	0	1	1
0	0	2	74	1	4	18.96	1	1	0	0	0	0	0	1	1
0	0	2	75	1	1	18.96	1	1	0	0	0	0	0	1	1
0	0	1	75	1	1	18.96	1	1	0	0	0	0	0	1	1
0	0	2	77	1	1	18.96	4	1	0	0	0	0	0	1	1
1	0	1	78	1	2	18.96	1	0	1	0	0	0	0	1	1
0	0	2	83	3	1	18.96	1	1	0	0	0	0	0	1	1
0	0	2	69	1	3	18.97	1	1	0	0	0	0	0	1	2
0	0	2	70	1	2	18.97	4	1	0	0	0	0	0	1	1
1	0	2	70	1	4	18.97	1	1	0	0	0	0	0	1	1
0	0	2	71	1	4	18.97	4	1	0	0	0	0	0	1	1
0	0	1	71	1	1	18.97	1	1	0	0	0	0	0	2	2
0	0	2	72	1	2	18.97	1	1	0	0	0	0	0	1	1
1	0	2	73	1	2	18.97	1	1	0	0	0	0	0	1	1
1	0	2	74	1	1	18.97	2	1	0	0	0	0	0	1	1
0	0	2	75	1	3	18.97	3	1	0	0	0	0	0	1	1
1	0	2	76	1	4	18.97	1	1	0	0	0	0	0	1	1
1	0	2	78	1	1	18.97	1	1	0	0	0	0	0	1	1
1	0	2	78	1	4	18.97	4	1	0	0	0	0	0	1	1
0	0	2	79	1	3	18.97	1	1	0	0	0	0	0	1	1
0	0	2	79	1	2	18.97	1	1	0	0	0	0	0	1	1
0	0	2	83	3	2	18.97	1	1	0	0	0	0	0	1	1
0	0	1	84	3	1	18.97	4	1	0	0	0	0	0	3	4
0	0	2	86	1	3	18.97	1	1	0	0	0	0	0	1	1
0	0	1	88	3	4	18.97	1	1	0	0	0	0	0	1	1
0	0	2	71	1	2	18.98	1	1	0	0	0	0	0	1	1
1	0	2	72	1	1	18.98	4	1	0	0	0	0	0	1	1
0	0	1	79	3	2	18.98	1	1	0	0	0	0	0	1	1
1	0	2	71	1	4	18.99	1	1	0	0	0	0	0	1	1
0	0	2	72	1	4	18.99	1	1	0	0	0	0	0	1	1
0	0	2	73	1	1	18.99	1	0	0	1	0	0	0	1	1
1	0	2	73	1	2	18.99	4	1	0	0	0	0	0	1	1
0	0	2	73	1	3	18.99	1	1	0	0	0	0	0	1	1
0	0	2	74	1	4	18.99	1	1	0	0	0	0	0	1	2
0	0	2	77	1	3	18.99	1	1	0	0	0	0	0	1	1
1	0	1	81	1	1	18.99	4	1	0	0	0	0	0	1	1
1	0	1	90	1	4	18.99	1	1	0	0	0	0	0	1	1
0	0	1	68	1	2	19	1	1	0	0	0	0	0	3	1
0	0	1	79	3	4	19	1	1	0	0	0	0	0	1	1
0	0	1	80	1	2	19	1	1	0	0	0	0	0	2	2
0	0	1	83	1	4	19	1	1	0	0	0	0	0	1	1
1	0	1	88	1	4	19	1	1	0	0	0	0	0	1	1
0	0	2	88	3	3	19	4	1	0	0	0	0	0	1	1
0	0	2	69	1	2	19.01	1	1	0	0	0	0	0	1	1
0	0	2	70	1	2	19.01	1	0	0	1	0	0	0	1	1
1	0	2	71	1	2	19.01	1	1	0	0	0	0	0	1	1
1	0	1	76	1	4	19.01	1	1	0	0	0	0	0	1	1
0	0	1	81	1	2	19.01	1	1	0	0	0	0	0	1	1
0	0	1	82	1	1	19.01	4	1	0	0	0	0	0	1	1
1	0	1	82	1	2	19.01	4	1	0	0	0	0	0	2	1
1	0	1	68	1	4	19.02	4	1	0	0	0	0	0	1	1
0	0	2	75	3	1	19.02	4	1	0	0	0	0	0	1	1
0	0	2	82	3	4	19.02	3	1	0	0	0	0	0	1	1
1	0	2	84	1	4	19.02	4	1	0	0	0	0	0	1	1
1	0	1	86	1	1	19.02	1	1	0	0	0	0	0	1	1
0	0	1	95	1	2	19.02	4	1	0	0	0	0	0	1	1
0	0	1	69	1	4	19.03	4	1	0	0	0	0	0	1	1
1	0	1	71	1	1	19.03	1	1	0	0	0	0	0	1	1
1	1	1	71	1	4	19.03	1	1	0	0	0	0	0	1	1
0	0	1	72	1	1	19.03	1	1	0	0	0	0	0	3	1
0	0	1	76	1	3	19.03	3	1	0	0	0	0	0	1	1
0	0	1	77	1	2	19.03	1	1	0	0	0	0	0	3	1
0	0	1	77	1	4	19.03	1	1	0	0	0	0	0	1	4
0	0	1	78	1	3	19.03	1	1	0	0	0	0	0	1	1
1	0	2	78	1	1	19.03	1	1	0	0	0	0	0	1	1
1	0	1	79	1	2	19.03	1	1	0	0	0	0	0	2	2
1	0	1	80	1	4	19.03	1	1	0	0	0	0	0	3	1
1	0	1	80	3	2	19.03	1	0	0	1	0	0	0	2	1
0	0	1	80	1	2	19.03	4	1	0	0	0	0	0	1	1
0	0	1	82	3	1	19.03	4	1	0	0	0	0	0	3	1
0	0	1	85	1	3	19.03	1	1	0	0	0	0	0	3	1
0	0	1	86	1	1	19.03	1	1	0	0	0	0	0	2	3
0	0	1	86	1	4	19.03	1	1	0	0	0	0	0	1	1
0	0	2	69	3	1	19.04	1	1	0	0	0	0	0	1	1
1	0	2	72	1	2	19.04	1	1	0	0	0	0	0	1	1
0	0	1	73	1	1	19.04	3	1	0	0	0	0	0	1	1
0	0	2	74	1	2	19.04	1	1	0	0	0	0	0	1	1
0	0	2	74	1	4	19.04	1	1	0	0	0	0	0	1	1
0	0	1	75	3	4	19.04	1	1	0	0	0	0	0	3	4
1	0	1	76	1	2	19.04	1	1	0	0	0	0	0	3	2
0	0	2	77	1	4	19.04	1	1	0	0	0	0	0	1	1
1	0	2	78	1	2	19.04	1	1	0	0	0	0	0	1	1
1	0	2	81	3	1	19.04	4	0	0	1	0	0	0	1	1
1	0	2	82	3	2	19.04	4	1	0	0	0	0	0	1	1
0	0	2	86	3	2	19.04	1	1	0	0	0	0	0	1	1
0	0	1	89	1	4	19.04	1	1	0	0	0	0	0	1	1
0	0	2	68	1	4	19.05	3	1	0	0	0	0	0	1	1
1	0	1	68	1	3	19.05	1	1	0	0	0	0	0	2	2
0	0	2	69	1	2	19.05	1	0	0	1	0	0	0	1	1
0	0	1	70	1	3	19.05	1	1	0	0	0	0	0	1	1
0	0	2	72	3	1	19.05	1	1	0	0	0	0	0	1	1
0	0	1	73	1	1	19.05	4	1	0	0	0	0	0	2	4
0	0	1	73	3	2	19.05	4	1	0	0	0	0	0	1	1
1	0	2	73	1	3	19.05	1	1	0	0	0	0	0	1	1
0	0	1	74	1	1	19.05	1	1	0	0	0	0	0	3	4
1	0	2	75	1	1	19.05	1	1	0	0	0	0	0	1	1
0	0	2	75	1	3	19.05	4	1	0	0	0	0	0	1	1
0	0	1	79	1	3	19.05	1	1	0	0	0	0	0	2	1
0	0	1	80	1	4	19.05	1	1	0	0	0	0	0	1	1
0	0	1	82	1	4	19.05	2	1	0	0	0	0	0	1	1
0	0	1	68	1	3	19.06	1	1	0	0	0	0	0	1	1
1	0	2	70	1	3	19.06	4	1	0	0	0	0	0	1	1
0	0	2	75	1	3	19.06	3	0	0	1	0	0	0	1	1
0	0	1	69	1	2	19.07	4	1	0	0	0	0	0	3	3
0	0	2	69	1	4	19.07	3	1	0	0	0	0	0	1	1
1	0	2	69	1	1	19.07	4	1	0	0	0	0	0	3	1
0	0	1	72	1	4	19.07	4	1	0	0	0	0	0	1	2
1	0	1	73	1	2	19.07	4	1	0	0	0	0	0	3	1
1	0	1	73	3	2	19.07	1	0	0	1	0	0	0	1	1
0	0	2	74	1	2	19.07	4	1	0	0	0	0	0	1	1
0	0	2	75	1	3	19.07	1	1	0	0	0	0	0	1	1
0	0	2	78	3	3	19.07	1	1	0	0	0	0	0	1	1
0	0	2	79	1	3	19.07	1	0	0	1	0	0	0	1	1
0	0	2	82	3	3	19.07	4	1	0	0	0	0	0	1	1
1	0	1	71	3	3	19.08	1	1	0	0	0	0	0	1	1
0	0	2	72	1	1	19.08	1	1	0	0	0	0	0	1	1
0	0	1	73	1	4	19.08	2	1	0	0	0	0	0	3	1
1	0	1	74	1	2	19.08	1	1	0	0	0	0	0	1	1
0	0	2	75	1	1	19.08	1	0	0	1	0	0	0	1	1
1	0	1	84	1	1	19.08	4	1	0	0	0	0	0	1	1
1	0	1	85	1	4	19.08	1	1	0	0	0	0	0	3	1
0	0	2	88	1	4	19.08	1	1	0	1	0	0	0	1	1
1	0	1	77	1	2	19.09	4	1	0	0	0	0	0	3	1
1	0	2	84	1	2	19.09	1	1	0	0	0	0	0	1	1
1	0	2	68	1	3	19.1	1	1	0	0	0	0	0	1	1
1	0	2	71	1	4	19.1	4	1	0	0	0	0	0	1	1
0	0	1	71	1	2	19.1	1	1	0	0	0	0	0	2	4
1	0	2	71	1	3	19.1	1	1	0	0	0	0	0	1	1
1	0	1	72	1	1	19.1	1	1	0	0	0	0	0	1	1
0	0	2	72	1	4	19.1	1	1	0	0	0	0	0	1	1
1	0	1	73	3	1	19.1	1	1	0	0	0	0	0	1	4
0	0	2	74	1	1	19.1	3	1	0	0	0	0	0	1	1
1	0	2	74	1	4	19.1	1	1	0	0	0	0	0	1	1
0	0	1	76	1	2	19.1	1	1	0	0	0	0	0	3	1
1	0	2	78	1	3	19.1	1	1	0	0	0	0	0	1	1
0	0	2	78	1	4	19.1	1	1	0	0	0	0	0	1	1
0	0	1	79	1	1	19.1	3	1	0	0	0	0	0	3	1
0	0	2	84	3	4	19.1	1	1	0	0	0	0	0	1	1
1	0	1	85	1	2	19.1	1	1	0	0	0	0	0	1	1
0	0	2	85	3	4	19.1	1	1	0	0	0	0	0	1	1
1	0	2	86	1	1	19.1	1	0	0	1	0	0	0	3	1
1	0	1	87	1	1	19.1	4	1	0	0	0	0	0	1	1
0	0	2	99	3	1	19.1	1	1	0	0	0	0	0	1	1
1	0	2	70	1	1	19.11	1	1	0	0	0	0	0	1	1
0	0	2	70	3	1	19.11	3	1	0	0	0	0	0	1	1
0	0	2	72	1	2	19.11	1	0	0	1	0	0	0	1	1
0	0	2	73	1	2	19.11	1	1	0	0	0	0	0	1	1
0	0	1	74	1	3	19.11	1	1	0	0	0	0	0	3	4
0	0	2	75	1	3	19.11	1	0	0	1	0	0	1	1	1
0	0	2	75	1	2	19.11	3	1	0	0	0	0	0	1	1
1	0	2	75	1	3	19.11	1	1	0	0	0	0	0	1	1
0	0	2	78	1	1	19.11	1	1	0	0	0	0	0	1	1
0	0	2	78	3	1	19.11	4	1	0	0	0	0	0	1	1
0	0	1	78	1	1	19.11	4	1	0	0	0	0	0	1	1
0	0	1	82	1	4	19.11	4	1	0	0	0	0	0	1	1
0	0	2	82	3	1	19.11	1	1	0	0	0	0	0	1	1
1	0	2	83	1	3	19.11	4	1	0	0	0	0	0	1	1
1	0	2	91	1	2	19.11	1	1	0	0	0	0	0	1	1
1	0	2	73	3	2	19.12	1	1	0	0	0	0	0	1	1
0	0	2	75	1	4	19.12	1	1	0	0	0	0	0	1	1
0	0	1	79	1	4	19.12	1	1	0	0	0	0	0	1	1
1	0	1	71	1	3	19.13	4	1	0	0	0	0	0	1	1
0	0	2	74	1	3	19.13	1	1	0	0	0	0	0	1	1
0	0	2	74	1	2	19.13	3	1	0	0	0	0	0	1	1
0	0	1	74	1	1	19.13	1	1	0	0	0	0	0	3	2
0	0	2	74	3	1	19.13	4	1	0	0	0	0	0	1	1
0	0	1	78	3	3	19.13	4	1	0	0	0	0	0	1	1
1	0	1	81	3	2	19.13	1	1	0	0	0	0	0	2	2
0	0	2	84	1	4	19.13	1	1	0	0	0	0	0	1	1
0	0	2	85	3	4	19.13	1	1	0	0	0	0	0	1	1
0	0	2	69	1	1	19.14	1	1	0	0	0	0	0	1	1
0	0	2	69	1	2	19.14	1	1	0	0	0	0	0	1	1
0	0	2	72	1	2	19.14	3	1	0	0	0	0	0	1	1
1	0	2	72	1	3	19.14	1	1	0	0	0	0	0	1	1
0	0	2	73	1	4	19.14	1	1	0	0	0	0	0	1	2
0	0	2	77	1	4	19.14	4	1	0	0	0	0	0	1	1
0	0	2	79	1	2	19.14	1	1	0	0	0	0	0	1	1
1	0	2	81	1	2	19.14	1	1	0	0	0	0	0	1	1
0	0	2	83	1	4	19.14	1	1	0	0	0	0	0	1	1
1	0	1	84	1	4	19.14	1	1	0	0	0	0	0	1	1
0	0	2	85	1	4	19.14	1	1	0	0	0	0	0	1	1
1	0	2	86	3	1	19.14	4	1	0	0	0	0	0	1	1
1	0	2	94	1	3	19.14	1	1	0	0	0	0	0	1	1
0	0	2	68	1	1	19.15	4	1	0	0	0	0	0	1	1
0	0	1	69	1	4	19.15	1	1	0	0	0	1	0	3	1
0	0	1	69	3	3	19.15	4	1	0	0	0	0	0	3	4
1	0	2	69	1	2	19.15	1	1	0	0	0	0	0	1	1
0	0	2	69	1	2	19.15	1	0	0	1	0	0	0	1	1
1	0	2	70	1	2	19.15	4	1	0	0	0	0	0	1	1
1	0	2	70	1	1	19.15	1	1	0	0	0	0	0	1	1
0	0	2	70	3	4	19.15	1	1	0	0	0	0	0	1	1
1	0	1	71	1	2	19.15	4	1	0	0	0	0	0	3	4
1	0	1	71	1	4	19.15	1	1	0	0	0	0	0	2	3
0	0	1	72	1	1	19.15	1	1	0	0	0	0	0	1	4
0	0	1	72	1	2	19.15	1	1	0	0	0	0	0	1	1
1	0	2	72	1	1	19.15	1	1	0	0	0	0	0	1	1
0	0	1	72	1	2	19.15	1	1	0	0	0	0	0	1	2
1	0	2	74	1	1	19.15	1	0	0	1	0	0	0	1	1
0	0	2	75	1	1	19.15	1	1	0	0	0	0	0	1	1
0	0	2	75	1	2	19.15	1	1	0	0	0	0	0	1	1
0	0	2	75	1	3	19.15	1	1	0	0	0	0	0	1	1
0	0	2	75	1	4	19.15	4	1	0	0	0	0	0	1	1
0	0	2	77	3	3	19.15	1	1	0	0	0	0	0	1	1
0	0	1	78	1	2	19.15	4	1	0	0	0	0	0	1	1
0	0	1	78	1	4	19.15	1	1	0	0	0	0	0	1	1
0	0	1	79	1	3	19.15	1	1	0	0	0	0	0	1	1
1	0	2	79	1	4	19.15	1	1	0	0	0	0	0	1	1
0	0	1	81	1	4	19.15	1	1	0	0	0	0	0	1	1
1	0	1	85	3	1	19.15	4	1	0	0	0	0	0	3	1
0	0	1	86	1	4	19.15	1	1	0	0	0	0	0	1	1
0	0	2	87	3	1	19.15	4	1	0	0	0	0	0	3	1
1	0	2	89	3	4	19.15	4	1	0	0	0	0	0	1	1
1	0	2	90	1	2	19.15	1	1	0	0	0	0	0	1	1
0	0	1	93	1	4	19.15	1	1	0	0	0	0	0	1	1
0	0	1	70	3	2	19.16	4	1	0	0	0	0	0	1	1
0	0	2	71	3	4	19.16	1	1	0	0	0	0	0	1	1
1	0	2	72	1	4	19.16	4	1	0	0	0	0	0	1	1
0	0	2	73	3	2	19.16	4	1	0	0	0	0	0	1	1
1	1	1	73	1	2	19.16	1	1	0	0	0	0	0	1	1
0	0	1	85	1	4	19.16	1	1	0	0	0	0	0	1	2
0	0	2	71	1	3	19.17	4	1	0	0	0	0	0	1	1
0	0	2	71	3	3	19.17	4	1	0	0	0	0	0	1	1
0	0	2	73	1	1	19.17	1	0	0	1	0	0	0	1	1
0	0	2	74	1	4	19.17	4	1	0	0	0	0	0	1	1
1	0	2	77	1	4	19.17	4	0	0	1	0	0	0	1	1
0	0	2	80	3	1	19.17	1	1	0	0	0	0	0	3	1
1	0	2	81	1	4	19.17	1	1	0	0	0	0	0	1	1
1	0	2	83	1	1	19.17	4	1	0	0	0	0	0	1	1
1	0	1	84	1	4	19.17	1	1	0	0	0	0	0	2	2
1	0	2	84	1	4	19.17	1	1	0	0	0	0	0	1	1
0	0	2	84	3	2	19.17	1	0	0	1	0	0	0	1	1
1	0	2	90	3	1	19.17	1	1	0	0	0	0	0	1	1
0	0	1	68	1	3	19.18	1	1	0	0	1	1	0	3	1
0	0	2	71	1	2	19.18	1	1	0	0	0	0	0	1	1
0	0	1	79	1	4	19.18	1	1	0	0	0	0	0	1	1
0	0	1	69	1	4	19.19	1	1	0	0	0	0	0	3	4
0	0	1	69	1	4	19.19	3	0	0	1	0	0	0	1	1
0	0	2	70	1	3	19.19	1	1	0	0	0	0	0	1	1
1	0	2	71	1	2	19.19	1	1	0	0	0	0	0	1	1
0	0	1	76	1	1	19.19	1	1	0	0	0	0	0	1	1
0	0	2	76	3	2	19.19	1	1	0	0	0	0	0	1	1
0	0	1	76	1	3	19.19	1	1	0	0	0	0	0	1	4
0	0	2	78	1	4	19.19	1	1	0	0	0	0	0	1	1
0	0	2	82	3	1	19.19	4	1	0	0	0	0	0	2	1
1	0	2	86	1	4	19.19	2	1	0	0	0	0	0	1	1
0	0	2	68	1	3	19.2	1	1	0	0	0	0	0	1	1
0	0	1	73	1	2	19.2	1	1	0	0	0	0	0	1	1
1	0	2	75	1	1	19.2	4	1	0	0	0	0	0	1	1
0	0	2	75	1	4	19.2	1	1	0	0	0	0	0	1	1
0	0	2	77	1	4	19.2	1	1	0	0	0	0	0	1	1
0	0	1	78	1	4	19.2	1	1	0	0	0	0	0	1	2
0	0	1	80	1	3	19.2	1	1	0	0	0	0	0	2	1
1	0	2	82	1	1	19.2	1	1	0	0	0	0	0	1	1
0	0	2	84	3	2	19.2	1	1	0	0	0	0	0	1	1
0	0	1	87	1	4	19.2	1	1	0	0	0	0	0	1	1
0	0	1	89	1	1	19.2	4	1	0	0	0	0	0	1	1
0	0	1	96	3	4	19.2	1	1	0	0	0	0	0	1	1
1	0	1	69	1	1	19.21	1	1	0	0	0	0	0	1	1
0	0	1	73	1	3	19.21	1	1	0	0	0	0	0	1	1
0	0	1	79	1	2	19.21	1	1	0	0	0	0	0	1	1
0	0	1	80	3	4	19.21	1	0	0	1	0	0	0	3	3
0	0	1	86	1	4	19.21	2	1	0	0	0	0	0	3	1
0	0	2	91	3	4	19.21	4	1	0	0	0	0	0	1	1
1	0	2	68	1	3	19.22	1	1	0	0	0	0	0	1	1
1	0	1	70	1	4	19.22	2	1	0	0	0	0	0	1	1
0	0	2	71	1	2	19.22	1	1	0	0	0	0	0	1	1
1	0	2	71	1	4	19.22	1	1	0	0	0	0	0	1	1
0	0	1	72	1	4	19.22	1	1	0	0	0	0	0	1	1
1	0	2	73	3	2	19.22	1	1	0	0	0	0	0	1	1
0	0	2	73	1	4	19.22	1	0	0	1	0	0	0	1	1
0	0	2	75	3	3	19.22	1	1	0	0	0	0	0	1	2
0	0	2	76	3	1	19.22	1	1	0	0	0	0	0	1	4
0	0	2	78	1	2	19.22	1	1	0	0	0	0	0	1	1
1	0	2	79	1	3	19.22	4	1	0	0	0	0	0	1	1
1	0	2	87	3	1	19.22	4	1	0	0	0	0	0	1	1
1	0	1	88	3	1	19.22	4	1	0	0	0	0	0	3	4
0	0	2	89	3	4	19.22	1	1	0	0	0	0	0	1	1
1	0	2	98	3	1	19.22	4	1	0	0	0	0	0	1	1
1	0	2	70	3	4	19.23	1	1	0	0	0	0	0	1	1
1	0	2	71	1	2	19.23	1	1	0	0	0	0	0	1	1
0	0	1	71	1	1	19.23	3	1	0	0	0	0	0	1	1
0	0	1	71	1	2	19.23	3	1	0	0	0	0	0	2	2
1	0	1	72	1	2	19.23	1	1	0	0	0	0	0	2	2
0	0	1	73	1	2	19.23	1	1	0	0	0	0	0	1	1
0	0	2	74	1	2	19.23	1	1	0	0	0	0	0	1	1
1	0	2	74	3	1	19.23	1	1	0	0	0	0	0	1	1
0	0	1	74	1	3	19.23	1	0	0	1	0	0	0	1	1
1	0	2	74	1	2	19.23	1	1	0	0	0	0	0	1	1
1	0	2	75	1	2	19.23	1	1	0	0	0	0	0	1	1
0	0	2	75	1	1	19.23	1	1	0	0	0	0	0	1	1
0	0	2	75	3	3	19.23	4	0	0	1	0	0	0	1	1
1	0	2	76	1	2	19.23	1	1	0	0	0	0	0	1	1
0	0	1	83	3	4	19.23	1	1	0	0	0	0	0	3	1
0	0	2	87	1	4	19.23	1	1	0	0	0	0	0	1	1
0	0	2	88	1	2	19.23	4	1	0	0	0	0	0	1	1
0	0	2	93	3	2	19.23	4	1	0	0	0	0	0	1	1
0	0	1	103	1	1	19.23	3	1	0	0	0	0	0	1	4
0	0	1	70	1	2	19.24	1	1	0	0	0	0	0	1	1
0	0	1	74	1	2	19.24	1	1	0	0	0	0	0	3	1
0	0	1	68	1	2	19.25	4	1	0	0	0	0	0	1	1
0	0	2	73	3	1	19.25	1	1	0	0	0	0	0	1	1
0	0	1	74	1	4	19.25	1	1	0	0	0	0	0	1	1
0	0	1	74	3	2	19.25	1	1	0	0	0	0	0	3	1
0	0	2	76	3	3	19.25	1	1	0	0	0	0	0	1	1
0	0	1	78	1	4	19.25	1	1	0	0	0	0	0	1	1
0	0	1	82	1	2	19.25	4	1	0	0	0	0	0	1	1
0	0	2	86	1	4	19.25	4	1	0	0	0	0	0	1	1
0	0	1	69	1	1	19.26	3	0	0	1	0	0	0	1	1
1	0	2	70	1	2	19.26	4	1	0	0	0	0	0	1	1
0	0	2	71	1	2	19.26	1	1	0	0	0	0	0	1	1
1	0	1	71	1	4	19.26	1	1	0	0	0	0	0	1	1
0	0	1	74	1	2	19.26	1	1	0	0	0	0	0	1	1
0	0	1	74	1	2	19.26	3	0	0	1	0	0	0	2	1
0	0	1	74	1	3	19.26	1	0	0	1	0	0	0	3	1
1	0	1	75	1	1	19.26	4	1	0	0	0	0	0	3	4
1	1	2	75	1	2	19.26	1	1	0	0	0	0	0	1	1
0	0	1	76	1	2	19.26	1	1	0	0	0	0	0	1	1
0	0	1	80	1	4	19.26	1	1	0	0	0	0	0	3	1
1	0	1	83	3	4	19.26	1	1	0	0	0	0	0	3	2
1	0	1	88	1	4	19.26	1	1	0	0	0	0	0	1	1
1	0	1	70	1	3	19.27	1	1	0	0	0	0	0	3	1
1	0	1	70	1	2	19.27	2	1	0	0	0	0	0	2	3
0	0	2	71	3	2	19.27	3	1	0	0	0	0	0	1	1
0	0	1	71	1	4	19.27	1	1	0	0	0	0	0	1	1
1	0	1	73	1	4	19.27	1	1	0	0	0	0	0	1	1
0	0	1	73	1	2	19.27	1	1	0	0	0	0	0	1	4
0	0	1	78	1	2	19.27	4	1	0	0	0	0	0	1	1
1	0	2	80	1	3	19.27	4	1	0	0	0	0	0	1	1
0	0	1	80	1	4	19.27	2	1	0	0	0	0	0	1	1
0	0	1	83	1	1	19.27	1	0	0	1	0	0	0	3	4
1	0	1	84	1	4	19.27	1	1	0	0	0	0	0	1	1
0	0	1	86	1	1	19.27	1	1	0	0	0	0	0	3	4
0	0	2	87	1	4	19.27	1	1	0	0	0	0	0	1	1
1	0	1	95	1	4	19.27	4	1	0	0	0	0	0	1	1
1	0	2	72	1	3	19.28	1	1	0	0	0	0	0	1	1
0	0	2	72	1	4	19.28	1	1	0	0	0	0	0	1	1
0	0	2	75	1	3	19.28	1	1	0	0	0	0	0	1	1
1	0	1	75	1	3	19.28	1	1	0	0	0	0	0	3	2
0	0	1	70	1	2	19.29	4	1	0	0	0	0	0	3	1
0	0	2	70	1	4	19.29	1	1	0	0	0	0	0	1	1
1	0	1	71	1	2	19.29	1	1	0	0	0	0	0	1	1
0	0	1	73	1	2	19.29	1	1	0	0	0	0	0	2	1
0	0	2	74	1	3	19.29	1	1	0	0	0	0	0	1	1
0	0	1	77	1	1	19.29	4	1	0	0	0	0	0	3	1
0	0	1	78	1	2	19.29	4	1	0	0	0	0	0	3	2
1	0	1	81	1	3	19.29	1	1	0	0	0	0	0	1	1
1	0	2	82	1	4	19.29	4	1	0	0	0	0	0	1	1
0	0	2	86	3	4	19.29	1	1	0	0	0	0	0	1	1
0	0	1	86	3	3	19.29	3	1	0	0	0	0	0	1	1
1	0	2	86	1	3	19.29	4	1	0	0	0	0	0	1	1
1	0	1	92	1	4	19.29	1	0	1	0	0	0	0	1	4
1	0	1	69	2	4	19.3	1	1	0	0	0	0	0	1	1
0	0	1	71	1	3	19.3	1	0	0	1	0	0	0	3	1
0	0	2	73	1	3	19.3	1	1	0	0	0	0	0	1	1
0	0	2	76	1	2	19.3	1	0	0	1	0	0	0	1	1
0	0	1	77	1	1	19.3	1	1	0	0	0	0	0	2	2
1	0	2	77	1	4	19.3	1	1	0	0	0	0	0	1	1
0	0	2	78	3	1	19.3	3	1	0	0	0	0	0	1	1
1	0	2	78	3	1	19.3	1	1	0	0	0	0	0	1	1
0	0	2	78	1	1	19.3	1	1	0	0	0	0	0	1	1
1	0	2	87	1	4	19.3	1	1	0	0	0	0	0	1	1
1	0	2	89	1	1	19.3	4	1	0	0	0	0	0	1	1
0	0	1	95	1	4	19.3	1	1	0	0	0	0	0	1	1
0	0	2	69	1	1	19.31	2	1	0	0	0	0	0	1	1
1	0	2	70	1	4	19.31	1	1	0	0	0	0	0	1	1
1	0	2	70	1	3	19.31	1	1	0	0	0	0	0	1	1
0	0	2	71	1	4	19.31	3	1	0	0	0	0	0	1	1
0	0	2	71	1	2	19.31	1	1	0	0	0	0	0	1	1
0	0	2	74	1	4	19.31	1	1	0	0	0	0	0	1	1
0	0	2	75	1	1	19.31	2	1	0	0	0	0	0	1	1
0	0	2	75	1	3	19.31	1	1	0	0	0	0	0	1	1
0	0	2	75	3	4	19.31	4	1	0	0	0	0	0	1	1
0	0	1	75	3	3	19.31	1	1	0	0	0	0	0	1	1
1	0	2	76	1	3	19.31	1	1	0	0	0	0	0	1	1
1	0	2	77	1	4	19.31	1	1	0	0	0	0	0	1	1
0	0	2	79	3	3	19.31	1	1	0	0	0	0	0	1	1
0	0	1	79	1	4	19.31	1	1	0	0	0	0	0	1	1
1	0	2	80	3	2	19.31	4	1	0	0	0	0	0	1	1
1	0	2	81	1	2	19.31	1	0	0	1	0	0	0	1	1
0	0	2	81	1	4	19.31	1	1	0	0	0	0	0	1	1
1	0	2	82	1	3	19.31	4	1	0	0	0	0	0	1	1
1	0	1	88	1	4	19.31	1	0	0	1	0	0	0	1	1
1	0	1	92	1	3	19.31	3	1	0	0	0	0	0	1	1
0	0	2	92	3	2	19.31	1	1	0	0	0	0	0	1	1
1	0	2	72	1	3	19.32	1	1	0	0	0	0	0	1	1
1	0	2	75	1	4	19.32	3	1	0	0	0	0	0	1	1
0	0	2	81	1	4	19.32	1	0	0	1	0	0	0	1	1
0	0	1	68	1	4	19.33	1	1	0	0	0	0	0	3	4
0	0	2	70	1	1	19.33	1	1	0	0	0	0	0	1	1
0	0	2	72	1	4	19.33	1	1	0	0	0	0	0	1	1
0	0	1	77	1	1	19.33	1	1	0	0	0	0	0	1	1
1	0	2	77	1	2	19.33	1	1	0	0	0	0	0	1	1
1	0	2	86	1	3	19.33	4	1	0	0	0	0	0	1	1
1	0	1	72	3	4	19.34	1	1	0	0	0	0	0	1	1
1	0	1	73	1	1	19.34	2	1	0	0	0	0	0	3	1
0	0	2	76	1	1	19.34	4	1	0	0	0	0	0	1	1
0	0	1	76	1	3	19.34	1	1	0	0	0	0	0	1	1
1	0	2	74	2	2	19.35	2	1	0	0	0	0	0	1	1
0	0	2	74	1	4	19.35	3	1	0	0	0	0	0	1	1
0	0	2	75	1	3	19.35	1	1	0	0	0	0	0	1	1
1	0	1	76	1	3	19.35	1	1	0	0	0	0	0	3	1
1	0	2	80	3	1	19.35	3	1	0	0	0	0	0	1	1
0	0	1	87	1	4	19.35	4	1	0	0	0	0	0	1	1
1	0	1	91	1	4	19.35	3	1	0	0	0	0	0	1	1
0	0	1	71	1	4	19.36	1	1	0	0	0	0	0	1	1
1	1	1	72	1	4	19.36	1	1	0	0	0	0	0	2	2
0	0	1	73	3	1	19.36	1	1	0	0	0	0	0	3	2
0	0	2	73	3	4	19.36	1	1	0	0	0	0	0	1	1
0	0	1	74	1	2	19.36	1	1	0	0	0	0	0	2	1
1	0	1	74	1	4	19.36	1	1	0	0	0	0	0	1	2
0	0	1	76	1	2	19.36	1	1	0	0	0	0	0	3	1
0	0	1	76	1	4	19.36	1	1	0	0	0	0	0	1	1
0	0	2	76	1	4	19.36	1	1	0	0	0	0	0	1	1
0	0	2	79	1	1	19.36	1	1	0	0	0	0	0	1	1
1	0	2	83	1	1	19.36	1	1	0	0	0	0	0	1	1
1	0	1	86	1	3	19.36	1	1	0	0	0	0	0	3	1
0	0	1	87	1	4	19.36	1	1	0	0	0	0	0	1	1
0	0	2	72	1	2	19.37	3	1	0	0	0	0	0	1	1
1	0	2	72	1	2	19.37	4	1	0	0	0	0	0	1	1
0	0	1	72	1	1	19.37	1	1	0	0	0	0	0	1	1
0	0	1	73	1	2	19.37	4	1	0	0	0	0	0	1	1
0	0	1	73	1	2	19.37	1	1	0	0	0	0	0	1	1
0	0	2	74	1	1	19.37	2	1	0	0	0	0	0	1	1
0	0	1	75	1	4	19.37	1	1	0	0	0	0	0	1	2
1	0	2	81	1	1	19.37	4	1	0	0	0	0	0	1	1
0	0	2	81	1	3	19.37	4	1	0	0	0	0	0	1	1
1	0	2	85	1	3	19.37	3	1	0	0	0	0	0	1	1
1	0	1	69	1	4	19.38	3	1	0	0	0	0	0	1	1
0	0	2	70	3	1	19.38	1	1	0	0	0	0	0	1	1
0	0	2	70	1	4	19.38	1	1	0	0	0	0	0	1	1
1	0	2	71	1	4	19.38	4	1	0	0	0	0	0	1	1
0	0	2	71	1	4	19.38	4	1	0	0	0	0	0	1	1
1	0	1	72	1	1	19.38	1	1	0	0	0	0	0	1	1
0	0	1	72	1	3	19.38	1	1	0	0	0	0	0	1	1
0	0	2	73	1	2	19.38	1	1	0	0	0	0	0	1	1
1	0	1	73	1	1	19.38	1	0	0	1	0	0	0	2	2
0	0	1	73	3	2	19.38	1	1	0	0	0	0	0	1	1
0	0	2	76	1	2	19.38	1	1	0	0	0	0	0	1	1
0	0	2	76	1	3	19.38	1	1	0	0	0	0	0	1	1
0	0	2	77	3	1	19.38	4	0	0	1	0	0	0	1	1
0	0	2	78	1	2	19.38	4	1	0	0	0	0	0	1	1
0	0	2	78	3	2	19.38	1	1	0	0	0	0	0	1	1
0	0	1	79	1	4	19.38	4	1	0	0	0	0	0	1	1
1	0	1	80	1	3	19.38	1	1	0	0	0	0	0	1	1
0	0	1	81	3	2	19.38	3	1	0	0	0	0	0	1	1
0	0	2	82	1	1	19.38	4	1	0	0	0	0	0	1	1
0	0	1	82	1	3	19.38	1	1	0	0	0	0	0	1	1
1	0	1	84	2	4	19.38	1	1	0	0	0	0	0	1	1
0	0	1	86	1	4	19.38	1	1	0	0	0	0	0	1	1
1	0	2	70	1	2	19.39	1	1	0	0	0	0	0	1	1
0	0	2	70	1	4	19.39	1	0	0	1	0	0	0	1	1
1	0	2	73	2	4	19.39	2	1	0	0	0	0	0	1	1
0	0	2	74	1	3	19.39	1	1	0	0	0	0	0	1	1
0	0	2	75	1	4	19.39	4	1	0	0	0	0	0	1	1
0	0	2	76	1	3	19.39	1	1	0	0	0	0	0	1	1
0	0	1	76	1	3	19.39	1	1	0	0	0	0	0	3	2
0	0	2	77	1	1	19.39	4	1	0	0	0	0	0	1	1
0	0	1	77	1	4	19.39	1	1	0	0	0	0	0	1	1
0	0	2	91	1	3	19.39	1	1	0	0	0	0	0	1	1
0	0	2	70	1	3	19.4	1	1	0	0	0	0	0	1	1
0	0	2	70	3	2	19.4	1	1	0	0	0	0	0	1	1
1	0	2	70	1	2	19.4	1	1	0	0	0	0	0	1	1
0	0	2	71	3	1	19.4	1	1	0	0	0	0	0	1	1
1	0	2	71	1	4	19.4	1	1	0	0	0	0	0	1	1
0	0	2	72	1	4	19.4	1	1	0	0	0	0	0	1	1
1	0	2	73	1	2	19.4	1	1	0	0	0	0	0	1	1
1	0	2	73	3	3	19.4	4	1	0	0	0	0	0	1	1
1	0	2	74	1	3	19.4	1	1	0	0	0	0	0	1	1
0	0	2	77	1	1	19.4	1	1	0	0	0	0	0	1	1
0	0	2	77	1	2	19.4	1	1	0	0	0	0	0	1	1
0	0	2	77	1	3	19.4	1	0	0	1	0	0	0	1	1
0	0	2	79	1	4	19.4	1	1	0	0	0	0	0	1	1
0	0	2	82	1	4	19.4	1	1	0	0	0	0	0	1	1
1	0	2	84	1	1	19.4	1	1	0	0	0	0	0	1	1
0	0	2	84	1	2	19.4	4	1	0	0	0	0	0	1	1
1	0	2	86	3	2	19.4	1	1	0	0	0	0	0	1	1
0	0	2	90	2	1	19.4	4	1	0	0	0	0	0	1	1
0	0	1	94	3	4	19.4	1	1	0	0	0	0	0	1	1
1	0	1	74	1	4	19.41	1	1	0	0	0	0	0	2	4
0	0	1	77	1	1	19.41	1	1	0	0	0	0	0	1	1
0	0	1	77	1	3	19.41	1	1	0	0	0	0	0	1	1
0	0	1	85	1	4	19.41	1	1	0	0	0	0	0	1	1
0	0	1	76	1	2	19.42	1	1	0	0	0	0	0	1	1
1	0	2	79	3	1	19.42	1	1	0	0	0	0	0	1	1
0	0	1	83	1	4	19.42	1	1	0	0	0	0	0	1	1
1	0	2	68	1	1	19.43	1	0	0	1	0	0	0	1	1
[truncated: 27,435 more rows]
